# Supplementary material for: A nomogram predicting the prognosis of young adult patients diagnosed with hepatocellular carcinoma: A population-based analysis
Source: PLoS One. 2019 Jul 11;14(7):e0219654. doi: 10.1371/journal.pone.0219654 (PMC6623961; doi:10.1371/journal.pone.0219654)
Supplement: S1 File — This file provided all of the information of young adult patients diagnosed with hepatocellular carcinoma in this study. (XLSX) [file pone.0219654.s001.xlsx]

## Sheet: Sheet1
Patient ID	Year of diagnosis	Age at diagnosis	Race/ethnicity（1=white, 2=black, 3=other)	Sex(1=male, 2=female)	Grade(1=I/II, 2=III/IV, 3=Unknown)	Derived AJCC T, 7th ed (2010+)	Derived AJCC Stage Group, 7th ed (2010+)	T(1=T1, 2=T2, 3=T3, 4=T4)	N(0=N0, 1=N1)	M(0=M0, 1=M1)	Derived AJCC Stage Group, 6th ed (2004+)	AFP (0=Negative, 1=Positive, 2=Unknown)	fibrosis (0=0-4, 1=5-6, 2=Unknown)	Marital status at diagnosis(1=single, 2=married, 3=Unknown)	treatment(0=no surgery, 1=local tumor destruction, 2=surgery, 3=transplantation, 4=unknown)	tumor size(1=<2, 2=2-5, 3=>5, 4=Unknown)	Survival months	Status(0=Alive, 1=Dead)	Type of follow-up expected	Primary Site - labeled	ICD-O-3 Hist/behav, malignant	Reason no cancer-directed surgery
90354243	2004	20	1	1	1	Blank(s)	Blank(s)	1	0	0	I	0	2	1	2	3	135	0	Active follow-up	C22.0-Liver	8171/3: Hepatocellular carcinoma, fibrolamellar	Surgery performed
5337758	2009	36	3	1	2	Blank(s)	Blank(s)	2	0	0	II	1	2	2	2	3	72	0	Active follow-up	C22.0-Liver	8170/3: Hepatocellular carcinoma, NOS	Surgery performed
93904230	2013	25	1	2	3	T1	IVB	1	1	1	IV	1	2	1	0	3	4	1	Active follow-up	C22.0-Liver	8171/3: Hepatocellular carcinoma, fibrolamellar	Not recommended
99121031	2015	31	1	2	3	T1	IVB	1	0	1	IV	0	2	1	0	2	8	0	Active follow-up	C22.0-Liver	8170/3: Hepatocellular carcinoma, NOS	Recommended but not performed, patient refused
78153032	2004	31	2	1	2	Blank(s)	Blank(s)	3	0	0	IIIA	2	2	1	3	3	3	1	Active follow-up	C22.0-Liver	8170/3: Hepatocellular carcinoma, NOS	Surgery performed
41351420	2008	32	1	2	3	Blank(s)	Blank(s)	1	0	1	IV	1	2	2	0	1	36	0	Active follow-up	C22.0-Liver	8170/3: Hepatocellular carcinoma, NOS	Not recommended
76184676	2010	21	1	1	3	T2	IVB	2	1	1	IV	2	2	1	0	2	63	1	Active follow-up	C22.0-Liver	8171/3: Hepatocellular carcinoma, fibrolamellar	Not recommended
99075978	2014	38	2	1	2	T4	IVB	4	0	1	IV	1	2	2	0	4	1	1	Active follow-up	C22.0-Liver	8170/3: Hepatocellular carcinoma, NOS	Not recommended
33664375	2004	40	1	1	3	Blank(s)	Blank(s)	3	0	0	IIIA	0	2	3	0	3	77	1	Active follow-up	C22.0-Liver	8170/3: Hepatocellular carcinoma, NOS	Not recommended
79030982	2004	37	2	1	3	Blank(s)	Blank(s)	3	1	1	IV	1	2	2	0	3	3	1	Active follow-up	C22.0-Liver	8170/3: Hepatocellular carcinoma, NOS	Not recommended
93777969	2012	40	1	1	1	T3a	IVA	3	1	0	IIIC	1	2	1	0	3	20	1	Active follow-up	C22.0-Liver	8170/3: Hepatocellular carcinoma, NOS	Not recommended
53120380	2015	31	3	1	1	T1	I	1	0	0	I	1	2	1	2	2	3	0	Active follow-up	C22.0-Liver	8170/3: Hepatocellular carcinoma, NOS	Surgery performed
5389828	2011	37	1	2	1	T3a	IIIA	3	0	0	IIIA	0	1	1	2	3	41	1	Active follow-up	C22.0-Liver	8174/3: Hepatocellular carcinoma, clear cell type	Surgery performed
64551069	2005	23	1	1	3	Blank(s)	Blank(s)	1	0	0	I	0	2	1	2	3	107	0	Active follow-up	C22.0-Liver	8171/3: Hepatocellular carcinoma, fibrolamellar	Surgery performed
72641467	2015	39	3	1	2	T3a	IIIA	3	0	0	IIIA	1	2	1	2	3	4	1	Active follow-up	C22.0-Liver	8170/3: Hepatocellular carcinoma, NOS	Surgery performed
41443083	2011	25	1	1	1	T3a	IIIA	3	0	0	IIIA	0	2	2	2	3	52	0	Active follow-up	C22.0-Liver	8171/3: Hepatocellular carcinoma, fibrolamellar	Surgery performed
35973601	2014	27	1	1	3	T1	I	1	0	0	I	2	2	3	0	1	18	0	Active follow-up	C22.0-Liver	8170/3: Hepatocellular carcinoma, NOS	Not recommended
44130325	2010	36	3	1	1	T1	I	1	0	0	I	0	2	2	2	3	69	0	Active follow-up	C22.0-Liver	8170/3: Hepatocellular carcinoma, NOS	Surgery performed
65713132	2005	40	1	1	3	Blank(s)	Blank(s)	2	0	0	II	1	2	1	0	2	14	1	Active follow-up	C22.0-Liver	8170/3: Hepatocellular carcinoma, NOS	Not recommended
50913077	2006	38	1	1	3	Blank(s)	Blank(s)	1	0	0	I	1	1	2	0	2	33	1	Active follow-up	C22.0-Liver	8170/3: Hepatocellular carcinoma, NOS	Not recommended
12038376	2010	38	2	1	1	T3a	IVB	3	1	1	IV	1	2	1	0	3	5	1	Active follow-up	C22.0-Liver	8170/3: Hepatocellular carcinoma, NOS	Not recommended
97117139	2007	30	2	1	3	Blank(s)	Blank(s)	1	0	0	I	2	0	1	0	2	105	0	Active follow-up	C22.0-Liver	8170/3: Hepatocellular carcinoma, NOS	Not recommended
26209029	2007	21	1	2	3	Blank(s)	Blank(s)	2	0	0	II	1	2	1	3	1	80	1	Active follow-up	C22.0-Liver	8170/3: Hepatocellular carcinoma, NOS	Surgery performed
34901120	2011	26	3	1	2	T3b	IIIB	3	0	0	IIIA	1	1	2	0	3	0	1	Active follow-up	C22.0-Liver	8170/3: Hepatocellular carcinoma, NOS	Not recommended
34852634	2010	34	1	2	1	T1	I	1	0	0	I	1	1	2	3	1	67	0	Active follow-up	C22.0-Liver	8170/3: Hepatocellular carcinoma, NOS	Surgery performed
64252351	2005	35	3	1	1	Blank(s)	Blank(s)	1	0	0	I	1	0	2	0	3	45	1	Active follow-up	C22.0-Liver	8170/3: Hepatocellular carcinoma, NOS	Not recommended
67242269	2007	25	1	1	3	Blank(s)	Blank(s)	3	0	0	IIIA	1	1	2	0	3	0	1	Active follow-up	C22.0-Liver	8170/3: Hepatocellular carcinoma, NOS	Not recommended
4521066	2006	39	3	1	2	Blank(s)	Blank(s)	1	0	0	I	1	1	2	3	2	119	0	Active follow-up	C22.0-Liver	8170/3: Hepatocellular carcinoma, NOS	Surgery performed
67246230	2009	33	3	2	3	Blank(s)	Blank(s)	1	0	0	I	0	2	2	2	3	73	0	Active follow-up	C22.0-Liver	8170/3: Hepatocellular carcinoma, NOS	Surgery performed
53080528	2014	29	1	2	3	T2	II	2	0	0	II	1	2	1	0	2	9	0	Active follow-up	C22.0-Liver	8170/3: Hepatocellular carcinoma, NOS	Not recommended
65853400	2006	39	3	1	2	Blank(s)	Blank(s)	1	0	0	I	1	2	2	2	2	88	0	Active follow-up	C22.0-Liver	8170/3: Hepatocellular carcinoma, NOS	Surgery performed
51035132	2009	29	3	2	2	Blank(s)	Blank(s)	3	0	0	IIIA	1	2	1	0	3	6	1	Active follow-up	C22.0-Liver	8171/3: Hepatocellular carcinoma, fibrolamellar	Not recommended
34834161	2009	37	3	1	1	Blank(s)	Blank(s)	1	0	0	I	1	2	1	2	3	72	0	Active follow-up	C22.0-Liver	8170/3: Hepatocellular carcinoma, NOS	Surgery performed
99174888	2015	35	1	1	1	T1	I	1	0	0	I	0	1	1	3	2	4	0	Active follow-up	C22.0-Liver	8170/3: Hepatocellular carcinoma, NOS	Surgery performed
38163705	2011	23	1	2	1	T2	II	2	0	0	II	2	2	2	2	2	15	0	Active follow-up	C22.0-Liver	8170/3: Hepatocellular carcinoma, NOS	Surgery performed
67181837	2008	35	3	2	1	Blank(s)	Blank(s)	3	0	0	IIIA	1	2	1	3	3	82	1	Active follow-up	C22.0-Liver	8170/3: Hepatocellular carcinoma, NOS	Surgery performed
11062148	2005	22	2	1	3	Blank(s)	Blank(s)	4	1	0	IIIC	0	2	1	2	3	23	1	Active follow-up	C22.0-Liver	8171/3: Hepatocellular carcinoma, fibrolamellar	Surgery performed
67315870	2009	38	1	1	3	Blank(s)	Blank(s)	2	0	0	II	1	2	1	0	3	3	1	Active follow-up	C22.0-Liver	8170/3: Hepatocellular carcinoma, NOS	Not recommended
44187537	2013	29	1	2	1	T1	I	1	0	0	I	0	2	2	2	3	35	0	Active follow-up	C22.0-Liver	8170/3: Hepatocellular carcinoma, NOS	Surgery performed
18465262	2006	39	1	1	1	Blank(s)	Blank(s)	1	0	0	I	0	2	1	1	1	64	0	Active follow-up	C22.0-Liver	8170/3: Hepatocellular carcinoma, NOS	Surgery performed
80071235	2007	25	1	1	3	Blank(s)	Blank(s)	4	0	1	IV	1	2	2	0	3	0	1	Active follow-up	C22.0-Liver	8170/3: Hepatocellular carcinoma, NOS	Not recommended
5422364	2011	32	3	2	1	T3a	IIIA	3	0	0	IIIA	1	1	1	0	3	11	1	Active follow-up	C22.0-Liver	8170/3: Hepatocellular carcinoma, NOS	Not recommended
34881125	2010	37	3	2	3	T3b	IIIB	3	0	0	IIIA	1	2	2	0	3	35	1	Active follow-up	C22.0-Liver	8170/3: Hepatocellular carcinoma, NOS	Not recommended
12171872	2014	30	1	2	3	T3a	IVB	3	1	1	IV	2	2	1	0	3	1	1	Active follow-up	C22.0-Liver	8171/3: Hepatocellular carcinoma, fibrolamellar	Not recommended, contraindicated due to other cond; autopsy only (1973-2002)
50925281	2007	40	2	2	3	Blank(s)	Blank(s)	1	0	0	I	2	2	2	0	2	83	0	Active follow-up	C22.0-Liver	8170/3: Hepatocellular carcinoma, NOS	Not recommended
75150240	2004	40	1	1	3	Blank(s)	Blank(s)	3	1	1	IV	1	2	2	0	3	5	1	Active follow-up	C22.0-Liver	8170/3: Hepatocellular carcinoma, NOS	Not recommended
42516721	2011	40	3	2	2	T2	II	2	0	0	II	1	2	2	0	2	22	1	Active follow-up	C22.0-Liver	8170/3: Hepatocellular carcinoma, NOS	Not recommended
40357922	2005	40	2	1	2	Blank(s)	Blank(s)	1	0	0	I	1	2	2	2	2	19	1	Active follow-up	C22.0-Liver	8170/3: Hepatocellular carcinoma, NOS	Surgery performed
40387889	2006	36	1	2	1	Blank(s)	Blank(s)	1	0	0	I	0	2	2	2	3	116	0	Active follow-up	C22.0-Liver	8170/3: Hepatocellular carcinoma, NOS	Surgery performed
72690512	2015	40	1	1	1	T1	I	1	0	0	I	1	2	2	0	3	2	0	Active follow-up	C22.0-Liver	8170/3: Hepatocellular carcinoma, NOS	Not recommended
98024113	2009	38	1	1	3	Blank(s)	Blank(s)	1	0	0	I	0	2	2	0	2	6	1	Active follow-up	C22.0-Liver	8170/3: Hepatocellular carcinoma, NOS	Not recommended
27029858	2009	19	1	1	3	Blank(s)	Blank(s)	2	0	0	II	0	2	1	2	3	33	1	Active follow-up	C22.0-Liver	8171/3: Hepatocellular carcinoma, fibrolamellar	Surgery performed
18481909	2006	29	1	1	1	Blank(s)	Blank(s)	1	0	0	I	0	2	2	2	3	108	0	Active follow-up	C22.0-Liver	8170/3: Hepatocellular carcinoma, NOS	Surgery performed
67202122	2007	26	1	2	1	Blank(s)	Blank(s)	2	0	0	II	1	2	1	2	2	40	1	Active follow-up	C22.0-Liver	8170/3: Hepatocellular carcinoma, NOS	Surgery performed
53077817	2015	40	1	2	1	T2	II	2	0	0	II	0	2	1	0	2	8	0	Active follow-up	C22.0-Liver	8170/3: Hepatocellular carcinoma, NOS	Not recommended
41390725	2009	27	3	2	1	Blank(s)	Blank(s)	4	1	0	IIIC	2	2	1	2	3	16	1	Active follow-up	C22.0-Liver	8171/3: Hepatocellular carcinoma, fibrolamellar	Surgery performed
52973708	2013	33	1	1	1	T1	I	1	0	0	I	0	2	1	1	2	9	0	Active follow-up	C22.0-Liver	8174/3: Hepatocellular carcinoma, clear cell type	Surgery performed
22150835	2012	38	3	1	3	T4	IIIC	4	0	0	IIIB	1	2	2	0	3	2	1	Active follow-up	C22.0-Liver	8170/3: Hepatocellular carcinoma, NOS	Not recommended
77042829	2012	40	1	2	1	T1	I	1	0	0	I	0	2	2	2	3	39	0	Active follow-up	C22.0-Liver	8170/3: Hepatocellular carcinoma, NOS	Surgery performed
64461574	2004	33	3	1	1	Blank(s)	Blank(s)	2	0	0	II	0	2	1	2	3	15	1	Active follow-up	C22.0-Liver	8170/3: Hepatocellular carcinoma, NOS	Surgery performed
71374114	2012	20	1	1	3	T1	I	1	0	0	I	0	2	1	0	1	38	0	Active follow-up	C22.0-Liver	8170/3: Hepatocellular carcinoma, NOS	Not recommended
64551054	2005	34	3	1	3	Blank(s)	Blank(s)	1	0	0	I	1	2	2	2	3	128	0	Active follow-up	C22.0-Liver	8170/3: Hepatocellular carcinoma, NOS	Surgery performed
70092655	2013	23	1	1	3	T3a	IVB	3	0	1	IV	1	2	1	0	3	1	1	Active follow-up	C22.0-Liver	8170/3: Hepatocellular carcinoma, NOS	Not recommended
19704239	2010	31	3	1	2	T2	II	2	0	0	II	1	1	2	2	2	14	1	Active follow-up	C22.0-Liver	8170/3: Hepatocellular carcinoma, NOS	Surgery performed
71359124	2014	21	1	1	3	T2	IVA	2	1	0	IIIC	0	2	1	0	2	7	1	Active follow-up	C22.0-Liver	8171/3: Hepatocellular carcinoma, fibrolamellar	Not recommended
34699817	2006	19	1	1	1	Blank(s)	Blank(s)	4	1	1	IV	1	2	1	0	4	1	1	Active follow-up	C22.0-Liver	8170/3: Hepatocellular carcinoma, NOS	Not recommended
33675841	2011	29	1	1	3	T1	IVB	1	0	1	IV	2	2	2	2	2	49	0	Active follow-up	C22.0-Liver	8170/3: Hepatocellular carcinoma, NOS	Surgery performed
92582040	2009	33	1	1	3	Blank(s)	Blank(s)	1	0	1	IV	1	0	2	1	3	2	1	Active follow-up	C22.0-Liver	8170/3: Hepatocellular carcinoma, NOS	Surgery performed
29248420	2015	20	1	1	1	T2	IVA	2	1	0	IIIC	0	2	1	2	3	1	0	Active follow-up	C22.0-Liver	8171/3: Hepatocellular carcinoma, fibrolamellar	Surgery performed
64381764	2004	36	1	1	3	Blank(s)	Blank(s)	1	0	0	I	1	2	2	0	3	2	1	Active follow-up	C22.0-Liver	8170/3: Hepatocellular carcinoma, NOS	Not recommended
40381361	2004	32	2	1	3	Blank(s)	Blank(s)	3	0	0	IIIA	2	2	1	0	3	143	0	Active follow-up	C22.0-Liver	8170/3: Hepatocellular carcinoma, NOS	Not recommended
67084239	2007	36	1	1	1	Blank(s)	Blank(s)	2	0	0	II	1	2	2	2	2	100	0	Active follow-up	C22.0-Liver	8170/3: Hepatocellular carcinoma, NOS	Surgery performed
6246835	2015	29	2	2	3	T1	I	1	0	0	I	0	2	1	1	4	10	0	Active follow-up	C22.0-Liver	8170/3: Hepatocellular carcinoma, NOS	Surgery performed
19796458	2011	31	1	2	3	T1	IVB	1	0	1	IV	2	2	2	0	2	48	1	Active follow-up	C22.0-Liver	8170/3: Hepatocellular carcinoma, NOS	Not recommended
49928159	2004	35	3	1	3	Blank(s)	Blank(s)	1	0	0	I	2	2	2	2	4	18	1	Active follow-up	C22.0-Liver	8170/3: Hepatocellular carcinoma, NOS	Surgery performed
49932593	2004	37	1	1	3	Blank(s)	Blank(s)	1	0	0	I	1	2	1	0	2	5	1	Active follow-up	C22.0-Liver	8170/3: Hepatocellular carcinoma, NOS	Not recommended
4402384	2004	38	3	1	3	Blank(s)	Blank(s)	3	0	0	IIIA	2	2	1	0	3	3	1	Active follow-up	C22.0-Liver	8170/3: Hepatocellular carcinoma, NOS	Not recommended
78162691	2005	31	3	1	2	Blank(s)	Blank(s)	4	0	0	IIIB	1	2	2	0	4	3	1	Active follow-up	C22.0-Liver	8170/3: Hepatocellular carcinoma, NOS	Not recommended
41477358	2012	35	2	1	3	T1	I	1	0	0	I	1	1	1	2	3	42	0	Active follow-up	C22.0-Liver	8170/3: Hepatocellular carcinoma, NOS	Surgery performed
53028833	2014	25	1	1	2	T3b	IVB	3	0	1	IV	1	2	1	2	3	3	1	Active follow-up	C22.0-Liver	8171/3: Hepatocellular carcinoma, fibrolamellar	Surgery performed
97067878	2006	33	1	2	1	Blank(s)	Blank(s)	2	0	1	IV	1	2	1	2	3	9	1	Active follow-up	C22.0-Liver	8170/3: Hepatocellular carcinoma, NOS	Surgery performed
98015883	2009	37	1	2	3	Blank(s)	Blank(s)	2	0	0	II	1	2	1	0	2	6	1	Active follow-up	C22.0-Liver	8170/3: Hepatocellular carcinoma, NOS	Not recommended
41466798	2011	39	1	1	3	T1	I	1	0	0	I	1	2	1	0	3	0	1	Active follow-up	C22.0-Liver	8170/3: Hepatocellular carcinoma, NOS	Not recommended
5428622	2012	38	1	1	1	T1	I	1	0	0	I	1	1	1	0	1	4	1	Active follow-up	C22.0-Liver	8170/3: Hepatocellular carcinoma, NOS	Not recommended
44042485	2005	39	3	1	3	Blank(s)	Blank(s)	4	0	0	IIIB	1	2	2	0	3	7	1	Active follow-up	C22.0-Liver	8170/3: Hepatocellular carcinoma, NOS	Not recommended
6155000	2012	18	1	1	3	T2	II	2	0	0	II	0	1	1	0	3	36	0	Active follow-up	C22.0-Liver	8170/3: Hepatocellular carcinoma, NOS	Not recommended
11135404	2007	26	1	1	3	Blank(s)	Blank(s)	1	0	0	I	1	2	1	0	2	15	1	Active follow-up	C22.0-Liver	8170/3: Hepatocellular carcinoma, NOS	Recommended but not performed, unknown reason
64356452	2004	39	3	1	3	Blank(s)	Blank(s)	1	0	0	I	1	0	2	2	3	8	0	Active follow-up	C22.0-Liver	8174/3: Hepatocellular carcinoma, clear cell type	Surgery performed
94908314	2011	23	1	2	3	T1	I	1	0	0	I	2	2	1	2	3	53	0	Active follow-up	C22.0-Liver	8170/3: Hepatocellular carcinoma, NOS	Surgery performed
76164604	2010	35	3	1	1	T1	I	1	0	0	I	1	2	2	2	2	30	1	Active follow-up	C22.0-Liver	8170/3: Hepatocellular carcinoma, NOS	Surgery performed
34785395	2008	37	1	1	3	Blank(s)	Blank(s)	1	0	0	I	2	1	2	0	2	85	0	Active follow-up	C22.0-Liver	8170/3: Hepatocellular carcinoma, NOS	Not recommended
50938133	2007	39	3	1	3	Blank(s)	Blank(s)	3	0	0	IIIA	1	2	1	0	2	3	1	Active follow-up	C22.0-Liver	8170/3: Hepatocellular carcinoma, NOS	Not recommended
52127147	2013	25	1	1	1	T1	I	1	0	0	I	0	2	1	2	3	2	0	Active follow-up	C22.0-Liver	8170/3: Hepatocellular carcinoma, NOS	Surgery performed
93762501	2012	31	3	1	2	T3b	IVB	3	1	1	IV	1	2	1	0	3	0	0	Active follow-up	C22.0-Liver	8170/3: Hepatocellular carcinoma, NOS	Not recommended
90418637	2004	26	3	2	2	Blank(s)	Blank(s)	3	0	0	IIIA	1	2	2	2	3	5	1	Active follow-up	C22.0-Liver	8170/3: Hepatocellular carcinoma, NOS	Surgery performed
27192385	2015	37	2	2	3	T3a	IIIA	3	0	0	IIIA	1	1	2	0	3	5	0	Active follow-up	C22.0-Liver	8170/3: Hepatocellular carcinoma, NOS	Not recommended
44040010	2005	34	3	1	3	Blank(s)	Blank(s)	3	0	0	IIIA	1	2	1	0	3	10	1	Active follow-up	C22.0-Liver	8170/3: Hepatocellular carcinoma, NOS	Not recommended
44186776	2012	40	3	1	3	T3a	IIIA	3	0	0	IIIA	1	2	2	0	3	11	1	Active follow-up	C22.0-Liver	8170/3: Hepatocellular carcinoma, NOS	Not recommended
77163473	2015	35	1	2	1	T3a	IIIA	3	0	0	IIIA	1	0	1	2	3	3	1	Active follow-up	C22.0-Liver	8170/3: Hepatocellular carcinoma, NOS	Surgery performed
50844305	2006	30	1	1	3	Blank(s)	Blank(s)	3	0	0	IIIA	1	2	2	0	3	0	0	Active follow-up	C22.0-Liver	8171/3: Hepatocellular carcinoma, fibrolamellar	Not recommended
77132622	2014	35	1	1	3	T1	I	1	0	0	I	0	2	2	0	1	5	0	Active follow-up	C22.0-Liver	8170/3: Hepatocellular carcinoma, NOS	Not recommended
34755957	2008	40	1	1	3	Blank(s)	Blank(s)	1	0	0	I	1	1	3	0	2	5	1	Active follow-up	C22.0-Liver	8170/3: Hepatocellular carcinoma, NOS	Not recommended, contraindicated due to other cond; autopsy only (1973-2002)
97194786	2008	37	1	1	1	Blank(s)	Blank(s)	3	0	0	IIIA	1	2	1	2	3	12	1	Active follow-up	C22.0-Liver	8170/3: Hepatocellular carcinoma, NOS	Surgery performed
52060345	2012	21	1	1	2	T4	IIIC	4	0	0	IIIB	1	2	1	0	3	0	1	Active follow-up	C22.0-Liver	8170/3: Hepatocellular carcinoma, NOS	Not recommended
78153051	2004	38	3	1	2	Blank(s)	Blank(s)	3	0	0	IIIA	1	2	2	0	3	1	1	Active follow-up	C22.0-Liver	8170/3: Hepatocellular carcinoma, NOS	Not recommended, contraindicated due to other cond; autopsy only (1973-2002)
12087275	2012	34	2	1	1	T3a	IIIA	3	0	0	IIIA	1	2	2	0	3	38	0	Active follow-up	C22.0-Liver	8170/3: Hepatocellular carcinoma, NOS	Not recommended
71537319	2015	37	1	1	1	T2	II	2	0	0	II	1	0	1	0	2	11	0	Active follow-up	C22.0-Liver	8170/3: Hepatocellular carcinoma, NOS	Not recommended
54006215	2009	30	2	2	1	Blank(s)	Blank(s)	3	0	1	IV	2	2	1	0	3	47	1	Active follow-up	C22.0-Liver	8170/3: Hepatocellular carcinoma, NOS	Not recommended
44226314	2014	26	3	1	3	T2	II	2	0	0	II	1	1	2	3	2	15	0	Active follow-up	C22.0-Liver	8170/3: Hepatocellular carcinoma, NOS	Surgery performed
98140223	2010	30	1	2	3	T4	IIIC	4	0	0	IIIB	1	2	1	0	4	37	1	Active follow-up	C22.0-Liver	8170/3: Hepatocellular carcinoma, NOS	Not recommended
97180865	2008	35	1	1	3	Blank(s)	Blank(s)	2	0	1	IV	1	2	1	0	2	0	1	Active follow-up	C22.0-Liver	8170/3: Hepatocellular carcinoma, NOS	Not recommended
64405375	2004	39	1	1	3	Blank(s)	Blank(s)	3	0	0	IIIA	1	2	2	3	3	18	1	Active follow-up	C22.0-Liver	8171/3: Hepatocellular carcinoma, fibrolamellar	Surgery performed
5281080	2008	40	1	1	1	Blank(s)	Blank(s)	1	0	0	I	0	1	2	3	1	91	0	Active follow-up	C22.0-Liver	8170/3: Hepatocellular carcinoma, NOS	Surgery performed
44010822	2004	40	3	1	3	Blank(s)	Blank(s)	1	0	0	I	1	0	2	2	3	143	0	Active follow-up	C22.0-Liver	8170/3: Hepatocellular carcinoma, NOS	Surgery performed
5349324	2010	38	3	1	2	T3a	IIIA	3	0	0	IIIA	2	2	2	0	3	28	0	Active follow-up	C22.0-Liver	8170/3: Hepatocellular carcinoma, NOS	Not recommended
27203735	2015	29	1	1	1	T2	II	2	0	0	II	0	2	1	2	3	2	0	Active follow-up	C22.0-Liver	8170/3: Hepatocellular carcinoma, NOS	Surgery performed
11088134	2005	24	1	1	1	Blank(s)	Blank(s)	2	0	0	II	0	2	1	3	2	122	0	Active follow-up	C22.0-Liver	8170/3: Hepatocellular carcinoma, NOS	Surgery performed
22154417	2013	30	3	1	3	T4	IIIC	4	0	0	IIIB	1	1	1	0	3	3	1	Active follow-up	C22.0-Liver	8170/3: Hepatocellular carcinoma, NOS	Not recommended
27119830	2012	40	1	1	3	T3b	IIIB	3	0	0	IIIA	1	2	1	0	3	6	1	Active follow-up	C22.0-Liver	8170/3: Hepatocellular carcinoma, NOS	Not recommended
34738400	2007	35	3	1	3	Blank(s)	Blank(s)	3	0	0	IIIA	1	0	3	0	3	3	1	Active follow-up	C22.0-Liver	8170/3: Hepatocellular carcinoma, NOS	Not recommended
98029282	2009	40	3	2	3	Blank(s)	Blank(s)	3	0	0	IIIA	1	2	2	0	3	1	1	Active follow-up	C22.0-Liver	8170/3: Hepatocellular carcinoma, NOS	Not recommended, contraindicated due to other cond; autopsy only (1973-2002)
99112394	2013	36	2	1	3	T1	I	1	0	0	I	2	2	2	0	3	28	1	Active follow-up	C22.0-Liver	8170/3: Hepatocellular carcinoma, NOS	Not recommended
33652804	2004	31	1	1	1	Blank(s)	Blank(s)	1	0	0	I	0	0	3	2	3	143	0	Active follow-up	C22.0-Liver	8170/3: Hepatocellular carcinoma, NOS	Surgery performed
38103864	2008	38	1	2	1	Blank(s)	Blank(s)	3	0	0	IIIA	1	2	2	2	3	36	1	Active follow-up	C22.0-Liver	8170/3: Hepatocellular carcinoma, NOS	Surgery performed
97153540	2007	28	2	2	3	Blank(s)	Blank(s)	4	1	0	IIIC	1	2	1	0	4	1	1	Active follow-up	C22.0-Liver	8170/3: Hepatocellular carcinoma, NOS	Not recommended
44093708	2008	38	3	1	1	Blank(s)	Blank(s)	2	0	0	II	1	2	2	2	3	8	1	Active follow-up	C22.0-Liver	8170/3: Hepatocellular carcinoma, NOS	Surgery performed
52003794	2011	35	2	1	2	T3a	IVB	3	1	1	IV	1	2	1	0	3	4	1	Active follow-up	C22.0-Liver	8170/3: Hepatocellular carcinoma, NOS	Not recommended
93848708	2012	39	3	2	2	T2	II	2	0	0	II	1	1	2	3	3	6	0	Active follow-up	C22.0-Liver	8170/3: Hepatocellular carcinoma, NOS	Surgery performed
1037339	2007	31	3	2	3	Blank(s)	Blank(s)	3	0	1	IV	1	2	1	0	3	4	1	Active follow-up	C22.0-Liver	8170/3: Hepatocellular carcinoma, NOS	Not recommended
97217882	2008	35	1	2	3	Blank(s)	Blank(s)	4	0	0	IIIB	2	2	2	0	3	29	1	Active follow-up	C22.0-Liver	8170/3: Hepatocellular carcinoma, NOS	Not recommended
52041348	2011	32	3	1	2	T2	II	2	0	0	II	2	2	2	2	3	15	1	Active follow-up	C22.0-Liver	8170/3: Hepatocellular carcinoma, NOS	Surgery performed
92633459	2009	35	2	2	3	Blank(s)	Blank(s)	1	0	0	I	1	2	1	0	2	15	1	Active follow-up	C22.0-Liver	8170/3: Hepatocellular carcinoma, NOS	Not recommended
51023035	2009	28	1	1	3	Blank(s)	Blank(s)	4	1	1	IV	1	2	2	0	3	3	1	Active follow-up	C22.0-Liver	8170/3: Hepatocellular carcinoma, NOS	Not recommended
36000504	2015	26	1	2	3	T1	I	1	0	0	I	0	2	2	0	1	8	0	Active follow-up	C22.0-Liver	8170/3: Hepatocellular carcinoma, NOS	Not recommended
81067126	2012	27	2	1	3	T4	IVA	4	1	0	IIIC	2	2	1	0	4	0	1	Active follow-up	C22.0-Liver	8170/3: Hepatocellular carcinoma, NOS	Not recommended
99110998	2015	29	1	2	1	T1	I	1	0	0	I	0	2	1	2	3	11	0	Active follow-up	C22.0-Liver	8171/3: Hepatocellular carcinoma, fibrolamellar	Surgery performed
77149029	2014	32	2	1	3	T1	I	1	0	0	I	1	2	2	1	3	5	1	Active follow-up	C22.0-Liver	8170/3: Hepatocellular carcinoma, NOS	Surgery performed
40392665	2006	38	3	1	2	Blank(s)	Blank(s)	2	0	0	II	1	1	1	3	2	114	0	Active follow-up	C22.0-Liver	8170/3: Hepatocellular carcinoma, NOS	Surgery performed
44180236	2011	36	3	1	3	T3a	IIIA	3	0	0	IIIA	1	2	1	0	3	0	1	Active follow-up	C22.0-Liver	8170/3: Hepatocellular carcinoma, NOS	Not recommended
64456664	2005	18	1	1	3	Blank(s)	Blank(s)	4	0	1	IV	0	2	1	0	3	18	1	Active follow-up	C22.0-Liver	8170/3: Hepatocellular carcinoma, NOS	Not recommended
36014847	2015	29	1	2	1	T3a	IIIA	3	0	0	IIIA	1	2	2	2	3	4	0	Active follow-up	C22.0-Liver	8170/3: Hepatocellular carcinoma, NOS	Surgery performed
41370842	2009	39	2	1	3	Blank(s)	Blank(s)	2	0	0	II	1	2	1	0	1	83	0	Active follow-up	C22.0-Liver	8170/3: Hepatocellular carcinoma, NOS	Not recommended
50945790	2008	36	3	1	3	Blank(s)	Blank(s)	3	0	0	IIIA	1	0	2	0	3	2	1	Active follow-up	C22.0-Liver	8170/3: Hepatocellular carcinoma, NOS	Not recommended
53094198	2015	39	3	1	3	T4	IIIC	4	0	0	IIIB	2	2	1	0	4	0	1	Active follow-up	C22.0-Liver	8170/3: Hepatocellular carcinoma, NOS	Not recommended
5338273	2009	36	3	1	3	Blank(s)	Blank(s)	3	0	0	IIIA	1	2	2	0	3	14	1	Active follow-up	C22.0-Liver	8170/3: Hepatocellular carcinoma, NOS	Not recommended
35958335	2014	19	1	2	3	T3a	IVA	3	1	0	IIIC	0	2	1	2	3	19	0	Active follow-up	C22.0-Liver	8171/3: Hepatocellular carcinoma, fibrolamellar	Surgery performed
51916735	2010	39	1	2	1	T3a	IIIA	3	0	0	IIIA	1	2	2	0	3	2	0	Active follow-up	C22.0-Liver	8170/3: Hepatocellular carcinoma, NOS	Not recommended
81230965	2015	39	1	2	1	T1	I	1	0	0	I	0	0	3	2	2	1	0	Active follow-up	C22.0-Liver	8170/3: Hepatocellular carcinoma, NOS	Surgery performed
49936059	2005	39	1	2	1	Blank(s)	Blank(s)	1	0	0	I	0	2	2	3	2	127	0	Active follow-up	C22.0-Liver	8170/3: Hepatocellular carcinoma, NOS	Surgery performed
26173723	2006	32	2	1	3	Blank(s)	Blank(s)	4	0	0	IIIB	1	1	1	0	3	1	1	Active follow-up	C22.0-Liver	8170/3: Hepatocellular carcinoma, NOS	Not recommended
98188281	2012	26	2	2	3	T3a	IIIA	3	0	0	IIIA	1	2	1	0	3	6	1	Active follow-up	C22.0-Liver	8170/3: Hepatocellular carcinoma, NOS	Not recommended
4466606	2004	40	3	2	1	Blank(s)	Blank(s)	1	0	0	I	0	2	2	2	3	132	0	Active follow-up	C22.0-Liver	8170/3: Hepatocellular carcinoma, NOS	Surgery performed
51917008	2010	24	1	1	3	T2	II	2	0	0	II	1	0	1	0	3	1	1	Active follow-up	C22.0-Liver	8170/3: Hepatocellular carcinoma, NOS	Not recommended
4511557	2006	38	1	1	1	Blank(s)	Blank(s)	2	1	1	IV	0	2	1	0	2	3	1	Active follow-up	C22.0-Liver	8170/3: Hepatocellular carcinoma, NOS	Not recommended
52119007	2013	37	1	1	2	T3b	IVA	3	1	0	IIIC	1	2	1	0	4	2	1	Active follow-up	C22.0-Liver	8170/3: Hepatocellular carcinoma, NOS	Not recommended
91397454	2005	39	3	1	2	Blank(s)	Blank(s)	2	0	0	II	2	2	2	2	1	124	0	Active follow-up	C22.0-Liver	8170/3: Hepatocellular carcinoma, NOS	Surgery performed
52078575	2012	38	3	1	1	T3b	IIIB	3	0	0	IIIA	1	2	1	0	4	1	1	Active follow-up	C22.0-Liver	8170/3: Hepatocellular carcinoma, NOS	Not recommended
69900906	2012	22	1	1	3	T1	IVB	1	0	1	IV	1	2	1	0	3	28	1	Active follow-up	C22.0-Liver	8170/3: Hepatocellular carcinoma, NOS	Not recommended
52962143	2013	32	1	1	1	T3a	IIIA	3	0	0	IIIA	0	0	1	2	3	24	0	Active follow-up	C22.0-Liver	8170/3: Hepatocellular carcinoma, NOS	Surgery performed
19680726	2009	36	2	1	3	Blank(s)	Blank(s)	1	0	0	I	1	1	1	1	1	9	1	Active follow-up	C22.0-Liver	8170/3: Hepatocellular carcinoma, NOS	Surgery performed
65693708	2005	38	2	1	1	Blank(s)	Blank(s)	2	0	0	II	1	2	2	3	2	124	0	Active follow-up	C22.0-Liver	8170/3: Hepatocellular carcinoma, NOS	Surgery performed
77196885	2015	38	1	1	1	T2	II	2	0	0	II	0	2	2	3	2	2	0	Active follow-up	C22.0-Liver	8170/3: Hepatocellular carcinoma, NOS	Surgery performed
67326249	2009	34	3	1	3	Blank(s)	Blank(s)	3	0	0	IIIA	1	1	2	0	3	5	1	Active follow-up	C22.0-Liver	8170/3: Hepatocellular carcinoma, NOS	Not recommended
51033455	2009	30	3	2	3	Blank(s)	Blank(s)	3	0	1	IV	2	2	1	0	3	2	1	Active follow-up	C22.0-Liver	8170/3: Hepatocellular carcinoma, NOS	Not recommended
65920251	2007	39	3	2	1	Blank(s)	Blank(s)	1	0	0	I	0	2	2	1	2	95	0	Active follow-up	C22.0-Liver	8170/3: Hepatocellular carcinoma, NOS	Surgery performed
71497506	2014	36	1	2	3	T1	I	1	0	0	I	0	2	1	0	2	10	1	Active follow-up	C22.0-Liver	8170/3: Hepatocellular carcinoma, NOS	Not recommended
44144094	2010	35	3	1	1	T1	IVB	1	0	1	IV	1	0	2	2	3	44	1	Active follow-up	C22.0-Liver	8170/3: Hepatocellular carcinoma, NOS	Surgery performed
52039387	2011	37	3	1	2	T3b	IIIB	3	0	0	IIIA	1	2	2	2	3	45	1	Active follow-up	C22.0-Liver	8170/3: Hepatocellular carcinoma, NOS	Surgery performed
34687937	2006	37	1	2	1	Blank(s)	Blank(s)	1	0	0	I	2	0	2	2	3	112	0	Active follow-up	C22.0-Liver	8170/3: Hepatocellular carcinoma, NOS	Surgery performed
38219425	2014	26	1	1	3	T2	IVB	2	1	1	IV	1	0	2	0	3	12	1	Active follow-up	C22.0-Liver	8171/3: Hepatocellular carcinoma, fibrolamellar	Not recommended
33683557	2004	21	1	2	3	Blank(s)	Blank(s)	2	0	0	II	0	0	1	2	2	135	0	Active follow-up	C22.0-Liver	8171/3: Hepatocellular carcinoma, fibrolamellar	Surgery performed
34780811	2008	33	2	1	3	Blank(s)	Blank(s)	3	0	0	IIIA	1	2	2	0	3	32	0	Active follow-up	C22.0-Liver	8171/3: Hepatocellular carcinoma, fibrolamellar	Not recommended, contraindicated due to other cond; autopsy only (1973-2002)
91335820	2005	37	3	1	2	Blank(s)	Blank(s)	3	0	0	IIIA	1	2	2	0	3	4	1	Active follow-up	C22.0-Liver	8170/3: Hepatocellular carcinoma, NOS	Not recommended
40391806	2006	39	1	1	1	Blank(s)	Blank(s)	1	1	1	IV	0	2	1	2	3	87	1	Active follow-up	C22.0-Liver	8171/3: Hepatocellular carcinoma, fibrolamellar	Surgery performed
52977625	2014	40	3	2	3	T1	I	1	0	0	I	1	2	2	0	3	4	1	Active follow-up	C22.0-Liver	8170/3: Hepatocellular carcinoma, NOS	Not recommended
71522929	2015	31	3	1	1	T3a	IIIA	3	0	0	IIIA	1	2	3	0	3	3	1	Active follow-up	C22.0-Liver	8170/3: Hepatocellular carcinoma, NOS	Not recommended
35950085	2014	38	3	1	1	T1	I	1	0	0	I	2	2	2	2	1	22	0	Active follow-up	C22.0-Liver	8170/3: Hepatocellular carcinoma, NOS	Surgery performed
65738612	2005	33	1	1	3	Blank(s)	Blank(s)	2	0	0	II	0	2	1	0	2	1	1	Active follow-up	C22.0-Liver	8170/3: Hepatocellular carcinoma, NOS	Not recommended
5346312	2009	39	3	1	3	Blank(s)	Blank(s)	1	0	0	I	0	2	1	1	1	73	0	Active follow-up	C22.0-Liver	8170/3: Hepatocellular carcinoma, NOS	Surgery performed
22053251	2004	39	3	1	1	Blank(s)	Blank(s)	3	1	1	IV	1	1	1	0	3	1	1	Active follow-up	C22.0-Liver	8170/3: Hepatocellular carcinoma, NOS	Not recommended
69849799	2011	40	3	1	3	T2	II	2	0	0	II	1	2	1	0	3	6	1	Active follow-up	C22.0-Liver	8170/3: Hepatocellular carcinoma, NOS	Not recommended
67345767	2009	38	3	1	3	Blank(s)	Blank(s)	1	0	0	I	1	2	1	0	4	1	1	Active follow-up	C22.0-Liver	8170/3: Hepatocellular carcinoma, NOS	Not recommended
71380458	2014	33	1	1	1	T3b	IIIB	3	0	0	IIIA	1	2	1	0	3	15	0	Active follow-up	C22.0-Liver	8170/3: Hepatocellular carcinoma, NOS	Not recommended
90368993	2004	40	1	1	3	Blank(s)	Blank(s)	1	0	1	IV	1	2	1	0	2	14	1	Active follow-up	C22.0-Liver	8170/3: Hepatocellular carcinoma, NOS	Not recommended
34712109	2007	19	2	1	1	Blank(s)	Blank(s)	1	0	0	I	0	0	3	2	3	104	0	Active follow-up	C22.0-Liver	8170/3: Hepatocellular carcinoma, NOS	Surgery performed
65811329	2006	37	3	2	3	Blank(s)	Blank(s)	4	1	0	IIIC	0	2	2	0	3	0	1	Active follow-up	C22.0-Liver	8170/3: Hepatocellular carcinoma, NOS	Not recommended
70057158	2012	25	1	2	1	T1	I	1	0	0	I	1	1	1	0	3	38	0	Active follow-up	C22.0-Liver	8170/3: Hepatocellular carcinoma, NOS	Not recommended
35844873	2011	39	3	1	3	T2	II	2	0	0	II	2	2	2	0	2	23	1	Active follow-up	C22.0-Liver	8170/3: Hepatocellular carcinoma, NOS	Not recommended
33660841	2004	40	3	1	2	Blank(s)	Blank(s)	2	0	0	II	1	0	2	3	2	142	0	Active follow-up	C22.0-Liver	8170/3: Hepatocellular carcinoma, NOS	Surgery performed
64514466	2005	28	3	1	3	Blank(s)	Blank(s)	1	0	0	I	1	2	1	0	2	4	1	Active follow-up	C22.0-Liver	8170/3: Hepatocellular carcinoma, NOS	Not recommended
97177756	2005	34	1	2	2	Blank(s)	Blank(s)	4	0	0	IIIB	1	2	2	2	3	120	1	Active follow-up	C22.0-Liver	8170/3: Hepatocellular carcinoma, NOS	Surgery performed
49918160	2004	39	1	1	3	Blank(s)	Blank(s)	1	0	0	I	1	2	1	3	2	33	1	Active follow-up	C22.0-Liver	8170/3: Hepatocellular carcinoma, NOS	Surgery performed
93849978	2013	36	1	1	1	T2	II	2	0	0	II	2	2	1	2	2	1	0	Active follow-up	C22.0-Liver	8170/3: Hepatocellular carcinoma, NOS	Surgery performed
19712297	2010	37	3	1	3	T2	II	2	0	0	II	1	2	1	1	2	36	1	Active follow-up	C22.0-Liver	8170/3: Hepatocellular carcinoma, NOS	Surgery performed
81067714	2012	27	1	1	3	T3a	IVA	3	1	0	IIIC	0	2	1	2	3	28	1	Active follow-up	C22.0-Liver	8171/3: Hepatocellular carcinoma, fibrolamellar	Surgery performed
44067586	2006	38	3	1	3	Blank(s)	Blank(s)	3	0	0	IIIA	1	2	2	0	3	3	1	Active follow-up	C22.0-Liver	8170/3: Hepatocellular carcinoma, NOS	Not recommended
22165871	2013	37	3	1	3	T3a	IIIA	3	0	0	IIIA	2	2	1	0	3	1	1	Active follow-up	C22.0-Liver	8170/3: Hepatocellular carcinoma, NOS	Not recommended
51048501	2009	38	3	1	1	Blank(s)	Blank(s)	1	0	0	I	0	2	2	0	2	72	0	Active follow-up	C22.0-Liver	8170/3: Hepatocellular carcinoma, NOS	Not recommended
6161551	2012	39	3	1	1	T1	I	1	0	0	I	1	1	2	0	3	3	1	Active follow-up	C22.0-Liver	8170/3: Hepatocellular carcinoma, NOS	Not recommended
71326216	2014	24	1	1	3	T1	I	1	0	0	I	2	2	2	2	3	23	0	Active follow-up	C22.0-Liver	8171/3: Hepatocellular carcinoma, fibrolamellar	Surgery performed
4518162	2006	39	3	1	3	Blank(s)	Blank(s)	4	0	0	IIIB	1	2	2	0	4	2	1	Active follow-up	C22.0-Liver	8170/3: Hepatocellular carcinoma, NOS	Recommended, unknown if performed
68555258	2009	24	1	1	1	Blank(s)	Blank(s)	3	0	0	IIIA	1	2	1	2	3	78	0	Active follow-up	C22.0-Liver	8170/3: Hepatocellular carcinoma, NOS	Surgery performed
33678391	2004	40	3	1	3	Blank(s)	Blank(s)	2	1	0	IIIC	1	1	1	0	2	2	1	Active follow-up	C22.0-Liver	8170/3: Hepatocellular carcinoma, NOS	Not recommended, contraindicated due to other cond; autopsy only (1973-2002)
98228940	2013	24	1	1	2	T3b	IIIB	3	0	0	IIIA	1	2	1	0	3	8	1	Active follow-up	C22.0-Liver	8170/3: Hepatocellular carcinoma, NOS	Not recommended
50846358	2006	18	1	1	1	Blank(s)	Blank(s)	3	0	0	IIIA	2	2	1	2	3	46	1	Active follow-up	C22.0-Liver	8174/3: Hepatocellular carcinoma, clear cell type	Surgery performed
93698874	2010	39	2	1	3	T1	I	1	0	0	I	0	2	3	0	4	31	0	Active follow-up	C22.0-Liver	8170/3: Hepatocellular carcinoma, NOS	Not recommended
53100628	2015	39	3	1	3	T1	I	1	0	0	I	2	1	2	1	2	11	0	Active follow-up	C22.0-Liver	8170/3: Hepatocellular carcinoma, NOS	Surgery performed
50944907	2008	20	3	1	1	Blank(s)	Blank(s)	3	0	0	IIIA	1	2	1	0	3	10	1	Active follow-up	C22.0-Liver	8170/3: Hepatocellular carcinoma, NOS	Not recommended
22141293	2012	35	3	1	2	T4	IVB	4	1	1	IV	0	0	2	2	3	4	1	Active follow-up	C22.0-Liver	8170/3: Hepatocellular carcinoma, NOS	Surgery performed
51902802	2010	37	1	1	1	T3a	IVB	3	1	1	IV	0	2	1	0	3	32	1	Active follow-up	C22.0-Liver	8170/3: Hepatocellular carcinoma, NOS	Recommended, unknown if performed
93931156	2013	24	1	1	3	T1	I	1	0	0	I	2	2	1	3	1	29	0	Active follow-up	C22.0-Liver	8170/3: Hepatocellular carcinoma, NOS	Surgery performed
51024877	2009	39	1	2	2	Blank(s)	Blank(s)	1	0	0	I	1	2	3	2	3	33	1	Active follow-up	C22.0-Liver	8170/3: Hepatocellular carcinoma, NOS	Surgery performed
95108781	2015	34	2	1	3	T3b	IIIB	3	0	0	IIIA	1	0	2	0	3	4	0	Active follow-up	C22.0-Liver	8170/3: Hepatocellular carcinoma, NOS	Not recommended
4536313	2006	40	2	2	3	Blank(s)	Blank(s)	2	0	0	II	1	1	1	0	2	30	1	Active follow-up	C22.0-Liver	8170/3: Hepatocellular carcinoma, NOS	Not recommended
81070566	2012	25	1	1	2	T3a	IIIA	3	0	0	IIIA	1	2	1	0	3	1	0	Active follow-up	C22.0-Liver	8170/3: Hepatocellular carcinoma, NOS	Not recommended
72677027	2015	38	1	2	3	T1	I	1	0	0	I	1	2	1	1	2	8	0	Active follow-up	C22.0-Liver	8170/3: Hepatocellular carcinoma, NOS	Surgery performed
98170150	2011	40	1	1	1	T3a	IIIA	3	0	0	IIIA	1	1	2	1	3	53	0	Active follow-up	C22.0-Liver	8170/3: Hepatocellular carcinoma, NOS	Surgery performed
81214263	2015	40	2	2	3	T1	I	1	0	0	I	1	2	1	1	2	7	0	Active follow-up	C22.0-Liver	8170/3: Hepatocellular carcinoma, NOS	Surgery performed
50956479	2007	27	3	1	3	Blank(s)	Blank(s)	1	0	0	I	1	2	1	0	4	26	1	Active follow-up	C22.0-Liver	8170/3: Hepatocellular carcinoma, NOS	Not recommended
5297103	2008	34	3	1	3	Blank(s)	Blank(s)	3	1	1	IV	1	0	1	0	3	1	1	Active follow-up	C22.0-Liver	8170/3: Hepatocellular carcinoma, NOS	Not recommended
41425133	2010	40	1	1	2	T1	I	1	0	0	I	2	2	2	2	1	66	0	Active follow-up	C22.0-Liver	8170/3: Hepatocellular carcinoma, NOS	Surgery performed
67345753	2009	22	1	2	1	Blank(s)	Blank(s)	1	0	0	I	2	2	2	2	3	78	0	Active follow-up	C22.0-Liver	8171/3: Hepatocellular carcinoma, fibrolamellar	Surgery performed
70068227	2012	35	2	2	1	T3a	IIIA	3	0	0	IIIA	0	2	1	0	3	36	0	Active follow-up	C22.0-Liver	8170/3: Hepatocellular carcinoma, NOS	Not recommended
53120335	2015	33	3	2	2	T2	II	2	0	0	II	1	0	2	2	3	4	0	Active follow-up	C22.0-Liver	8170/3: Hepatocellular carcinoma, NOS	Surgery performed
81020452	2012	29	1	2	1	T1	I	1	0	0	I	0	2	1	2	3	20	1	Active follow-up	C22.0-Liver	8170/3: Hepatocellular carcinoma, NOS	Surgery performed
5275313	2008	39	3	1	1	Blank(s)	Blank(s)	2	0	0	II	0	2	2	0	4	0	1	Active follow-up	C22.0-Liver	8170/3: Hepatocellular carcinoma, NOS	Not recommended
41431168	2010	35	3	1	3	T2	IVB	2	0	1	IV	1	2	3	0	1	39	0	Active follow-up	C22.0-Liver	8170/3: Hepatocellular carcinoma, NOS	Not recommended
26145864	2005	33	3	1	3	Blank(s)	Blank(s)	3	0	0	IIIA	1	2	2	0	3	7	1	Active follow-up	C22.0-Liver	8170/3: Hepatocellular carcinoma, NOS	Not recommended
81053799	2012	38	3	1	3	T3b	IIIB	3	0	0	IIIA	2	2	2	0	3	13	1	Active follow-up	C22.0-Liver	8170/3: Hepatocellular carcinoma, NOS	Not recommended
22071914	2006	39	3	1	3	Blank(s)	Blank(s)	3	0	0	IIIA	1	2	2	0	4	3	1	Active follow-up	C22.0-Liver	8170/3: Hepatocellular carcinoma, NOS	Not recommended, contraindicated due to other cond; autopsy only (1973-2002)
97182244	2008	25	2	1	2	Blank(s)	Blank(s)	3	0	1	IV	1	2	1	0	3	0	1	Active follow-up	C22.0-Liver	8170/3: Hepatocellular carcinoma, NOS	Not recommended
52119301	2013	32	1	1	2	T3a	IVB	3	1	1	IV	2	2	1	0	3	8	1	Active follow-up	C22.0-Liver	8174/3: Hepatocellular carcinoma, clear cell type	Not recommended
12052096	2011	40	1	1	2	T3a	IIIA	3	0	0	IIIA	1	2	2	0	3	19	1	Active follow-up	C22.0-Liver	8170/3: Hepatocellular carcinoma, NOS	Not recommended
68718763	2010	39	3	1	3	T3b	IIIB	3	0	0	IIIA	1	2	2	0	3	0	1	Active follow-up	C22.0-Liver	8170/3: Hepatocellular carcinoma, NOS	Not recommended
67234835	2008	38	3	1	3	Blank(s)	Blank(s)	1	0	0	I	1	2	1	0	3	8	1	Active follow-up	C22.0-Liver	8170/3: Hepatocellular carcinoma, NOS	Not recommended
50827720	2006	32	3	1	3	Blank(s)	Blank(s)	2	0	0	II	1	2	1	1	1	91	1	Active follow-up	C22.0-Liver	8170/3: Hepatocellular carcinoma, NOS	Surgery performed
92660805	2009	33	1	2	1	Blank(s)	Blank(s)	1	0	0	I	0	2	1	0	3	73	0	Active follow-up	C22.0-Liver	8170/3: Hepatocellular carcinoma, NOS	Not recommended
6232781	2014	34	3	1	1	T1	I	1	0	0	I	1	0	2	2	3	13	0	Active follow-up	C22.0-Liver	8170/3: Hepatocellular carcinoma, NOS	Surgery performed
40372192	2005	39	2	1	3	Blank(s)	Blank(s)	4	0	1	IV	1	2	1	0	4	0	1	Active follow-up	C22.0-Liver	8170/3: Hepatocellular carcinoma, NOS	Not recommended
91546472	2007	34	1	1	1	Blank(s)	Blank(s)	1	0	0	I	1	2	1	1	3	97	0	Active follow-up	C22.0-Liver	8170/3: Hepatocellular carcinoma, NOS	Surgery performed
19884666	2015	29	2	1	3	T3a	IVB	3	0	1	IV	1	1	1	0	3	4	0	Active follow-up	C22.0-Liver	8170/3: Hepatocellular carcinoma, NOS	Not recommended
11150134	2007	28	1	1	3	Blank(s)	Blank(s)	2	0	0	II	1	2	1	0	2	14	1	Active follow-up	C22.0-Liver	8170/3: Hepatocellular carcinoma, NOS	Not recommended
91379388	2005	33	1	1	2	Blank(s)	Blank(s)	1	0	1	IV	1	2	2	0	3	5	1	Active follow-up	C22.0-Liver	8170/3: Hepatocellular carcinoma, NOS	Not recommended
65705454	2005	37	3	1	3	Blank(s)	Blank(s)	3	0	0	IIIA	1	2	1	0	2	0	1	Active follow-up	C22.0-Liver	8170/3: Hepatocellular carcinoma, NOS	Not recommended
29142585	2009	40	1	1	1	Blank(s)	Blank(s)	1	0	0	I	2	2	1	0	4	1	1	Active follow-up	C22.0-Liver	8170/3: Hepatocellular carcinoma, NOS	Not recommended
51968759	2010	27	3	1	2	T1	I	1	0	0	I	1	2	1	2	2	29	1	Active follow-up	C22.0-Liver	8170/3: Hepatocellular carcinoma, NOS	Surgery performed
18524708	2007	40	1	2	2	Blank(s)	Blank(s)	2	0	0	II	0	2	2	2	3	53	1	Active follow-up	C22.0-Liver	8170/3: Hepatocellular carcinoma, NOS	Surgery performed
72688757	2015	40	1	1	3	T1	I	1	0	0	I	1	2	2	1	1	9	0	Active follow-up	C22.0-Liver	8170/3: Hepatocellular carcinoma, NOS	Surgery performed
68633688	2010	32	2	1	1	T2	II	2	0	0	II	0	2	1	3	1	62	0	Active follow-up	C22.0-Liver	8170/3: Hepatocellular carcinoma, NOS	Surgery performed
36037519	2014	31	1	1	1	T3a	IIIA	3	0	0	IIIA	0	2	1	3	3	12	0	Active follow-up	C22.0-Liver	8170/3: Hepatocellular carcinoma, NOS	Surgery performed
40384079	2006	32	3	1	1	Blank(s)	Blank(s)	1	0	0	I	2	2	1	2	3	101	0	Active follow-up	C22.0-Liver	8170/3: Hepatocellular carcinoma, NOS	Surgery performed
29062903	2005	40	1	1	1	Blank(s)	Blank(s)	1	0	0	I	1	2	1	3	1	128	0	Active follow-up	C22.0-Liver	8170/3: Hepatocellular carcinoma, NOS	Surgery performed
51896211	2010	33	1	2	1	T2	IVB	2	0	1	IV	0	2	1	0	2	0	1	Active follow-up	C22.0-Liver	8170/3: Hepatocellular carcinoma, NOS	Not recommended
19868297	2015	19	1	2	3	T4	IVB	4	1	1	IV	0	0	1	0	3	4	1	Active follow-up	C22.0-Liver	8171/3: Hepatocellular carcinoma, fibrolamellar	Not recommended
70008130	2011	29	3	1	3	T1	IVB	1	0	1	IV	0	2	1	0	3	12	1	Active follow-up	C22.0-Liver	8170/3: Hepatocellular carcinoma, NOS	Not recommended
52044439	2012	40	3	2	1	T1	I	1	0	0	I	1	2	1	2	2	46	0	Active follow-up	C22.0-Liver	8170/3: Hepatocellular carcinoma, NOS	Surgery performed
40364194	2005	35	2	1	3	Blank(s)	Blank(s)	2	0	0	II	2	2	1	0	1	9	1	Active follow-up	C22.0-Liver	8170/3: Hepatocellular carcinoma, NOS	Not recommended
41466221	2012	28	1	1	1	T3b	IIIB	3	0	0	IIIA	0	2	2	0	3	17	1	Active follow-up	C22.0-Liver	8170/3: Hepatocellular carcinoma, NOS	Not recommended
93807577	2012	35	2	1	3	T3b	IIIB	3	0	0	IIIA	1	2	1	0	4	27	0	Active follow-up	C22.0-Liver	8170/3: Hepatocellular carcinoma, NOS	Not recommended
65647865	2005	22	1	2	1	Blank(s)	Blank(s)	2	0	0	II	1	1	2	2	3	14	1	Active follow-up	C22.0-Liver	8170/3: Hepatocellular carcinoma, NOS	Surgery performed
4530774	2006	29	2	1	2	Blank(s)	Blank(s)	4	0	1	IV	1	2	1	0	3	1	1	Active follow-up	C22.0-Liver	8170/3: Hepatocellular carcinoma, NOS	Not recommended
44028710	2004	30	1	1	1	Blank(s)	Blank(s)	1	0	0	I	0	2	2	2	3	31	0	Active follow-up	C22.0-Liver	8170/3: Hepatocellular carcinoma, NOS	Surgery performed
95011085	2015	31	3	1	1	T2	II	2	0	0	II	1	0	2	2	2	4	0	Active follow-up	C22.0-Liver	8170/3: Hepatocellular carcinoma, NOS	Surgery performed
38209115	2014	39	3	2	1	T1	I	1	0	0	I	1	2	2	0	3	20	0	Active follow-up	C22.0-Liver	8170/3: Hepatocellular carcinoma, NOS	Not recommended
52091818	2012	22	1	2	1	T1	I	1	0	0	I	2	2	1	2	1	39	0	Active follow-up	C22.0-Liver	8170/3: Hepatocellular carcinoma, NOS	Surgery performed
80170193	2009	33	1	2	3	Blank(s)	Blank(s)	1	0	0	I	2	2	3	0	3	13	1	Active follow-up	C22.0-Liver	8170/3: Hepatocellular carcinoma, NOS	Recommended, unknown if performed
92548157	2008	39	1	1	2	Blank(s)	Blank(s)	3	1	0	IIIC	2	2	2	0	3	2	1	Active follow-up	C22.0-Liver	8170/3: Hepatocellular carcinoma, NOS	Not recommended
38143963	2006	30	1	1	3	Blank(s)	Blank(s)	2	0	0	II	1	2	2	0	2	1	1	Active follow-up	C22.0-Liver	8170/3: Hepatocellular carcinoma, NOS	Not recommended
68695439	2011	35	3	1	2	T3a	IIIA	3	0	0	IIIA	1	1	2	2	3	6	1	Active follow-up	C22.0-Liver	8170/3: Hepatocellular carcinoma, NOS	Surgery performed
19732592	2011	21	1	2	1	T3a	IVB	3	0	1	IV	1	0	1	2	3	18	1	Active follow-up	C22.0-Liver	8171/3: Hepatocellular carcinoma, fibrolamellar	Surgery performed
41580740	2015	35	1	2	3	T3b	IVA	3	1	0	IIIC	2	2	1	0	3	0	0	Active follow-up	C22.0-Liver	8170/3: Hepatocellular carcinoma, NOS	Not recommended
50821526	2006	38	1	2	1	Blank(s)	Blank(s)	3	0	0	IIIA	1	1	2	2	3	5	1	Active follow-up	C22.0-Liver	8170/3: Hepatocellular carcinoma, NOS	Surgery performed
41478641	2012	34	2	1	3	T1	I	1	0	0	I	1	2	1	0	2	40	0	Active follow-up	C22.0-Liver	8170/3: Hepatocellular carcinoma, NOS	Not recommended, contraindicated due to other cond; autopsy only (1973-2002)
72633382	2014	31	3	1	3	T1	I	1	0	0	I	0	2	1	0	2	0	0	Active follow-up	C22.0-Liver	8170/3: Hepatocellular carcinoma, NOS	Not recommended
12002279	2009	36	3	1	1	Blank(s)	Blank(s)	2	0	0	II	1	0	2	2	2	6	1	Active follow-up	C22.0-Liver	8170/3: Hepatocellular carcinoma, NOS	Surgery performed
96186520	2004	25	2	1	2	Blank(s)	Blank(s)	3	0	1	IV	1	2	3	0	3	2	1	Active follow-up	C22.0-Liver	8170/3: Hepatocellular carcinoma, NOS	Not recommended, contraindicated due to other cond; autopsy only (1973-2002)
11116029	2006	19	1	1	1	Blank(s)	Blank(s)	2	1	0	IIIC	2	0	1	2	3	110	0	Active follow-up	C22.0-Liver	8171/3: Hepatocellular carcinoma, fibrolamellar	Surgery performed
92563252	2008	34	2	1	3	Blank(s)	Blank(s)	3	0	0	IIIA	1	2	1	0	3	3	1	Active follow-up	C22.0-Liver	8170/3: Hepatocellular carcinoma, NOS	Not recommended
65844781	2005	32	3	1	2	Blank(s)	Blank(s)	4	0	0	IIIB	2	2	1	0	3	0	1	Active follow-up	C22.0-Liver	8170/3: Hepatocellular carcinoma, NOS	Not recommended
44136707	2010	37	3	1	2	T3b	IIIB	3	0	0	IIIA	1	0	2	2	3	31	1	Active follow-up	C22.0-Liver	8170/3: Hepatocellular carcinoma, NOS	Surgery performed
97186233	2005	39	1	1	3	Blank(s)	Blank(s)	1	0	0	I	1	2	2	2	3	128	0	Active follow-up	C22.0-Liver	8170/3: Hepatocellular carcinoma, NOS	Surgery performed
65902978	2007	39	1	2	3	Blank(s)	Blank(s)	1	0	0	I	0	2	1	1	2	18	1	Active follow-up	C22.0-Liver	8170/3: Hepatocellular carcinoma, NOS	Surgery performed
5374873	2010	40	3	1	2	T3a	IIIA	3	0	0	IIIA	1	1	2	0	3	25	1	Active follow-up	C22.0-Liver	8170/3: Hepatocellular carcinoma, NOS	Not recommended
51944390	2010	38	3	1	2	T1	I	1	0	0	I	1	2	2	2	3	17	1	Active follow-up	C22.0-Liver	8170/3: Hepatocellular carcinoma, NOS	Surgery performed
5367561	2013	38	1	1	2	T3a	IIIA	3	0	0	IIIA	1	2	1	0	3	1	1	Active follow-up	C22.0-Liver	8170/3: Hepatocellular carcinoma, NOS	Not recommended
6254819	2015	38	3	1	2	T4	IIIC	4	0	0	IIIB	2	0	2	2	3	5	0	Active follow-up	C22.0-Liver	8170/3: Hepatocellular carcinoma, NOS	Surgery performed
6235163	2012	26	1	1	3	T2	II	2	0	0	II	0	2	1	0	1	39	0	Active follow-up	C22.0-Liver	8170/3: Hepatocellular carcinoma, NOS	Not recommended
53159256	2015	21	1	1	3	T1	I	1	0	0	I	2	2	1	2	1	10	0	Active follow-up	C22.0-Liver	8171/3: Hepatocellular carcinoma, fibrolamellar	Surgery performed
72750519	2013	40	3	1	3	T3a	IIIA	3	0	0	IIIA	1	2	2	0	3	5	1	Active follow-up	C22.0-Liver	8170/3: Hepatocellular carcinoma, NOS	Not recommended
40345268	2004	20	1	1	1	Blank(s)	Blank(s)	2	1	0	IIIC	0	2	1	2	3	13	1	Active follow-up	C22.0-Liver	8171/3: Hepatocellular carcinoma, fibrolamellar	Surgery performed
41543094	2015	36	1	2	3	T1	IVB	1	0	1	IV	1	2	1	0	2	11	0	Active follow-up	C22.0-Liver	8170/3: Hepatocellular carcinoma, NOS	Not recommended
68728915	2011	38	1	2	1	T1	I	1	0	0	I	2	2	2	2	3	59	0	Active follow-up	C22.0-Liver	8170/3: Hepatocellular carcinoma, NOS	Surgery performed
41467094	2012	35	2	1	3	T4	IIIC	4	0	0	IIIB	2	2	2	0	3	11	1	Active follow-up	C22.0-Liver	8170/3: Hepatocellular carcinoma, NOS	Not recommended
41569984	2015	24	1	1	3	T1	I	1	0	0	I	0	1	1	1	1	9	0	Active follow-up	C22.0-Liver	8170/3: Hepatocellular carcinoma, NOS	Surgery performed
18377417	2004	28	1	1	1	Blank(s)	Blank(s)	1	0	0	I	1	2	1	2	1	135	0	Active follow-up	C22.0-Liver	8170/3: Hepatocellular carcinoma, NOS	Surgery performed
77081812	2013	22	2	2	3	T1	I	1	0	0	I	2	0	1	2	3	29	0	Active follow-up	C22.0-Liver	8171/3: Hepatocellular carcinoma, fibrolamellar	Surgery performed
53102678	2015	18	1	2	1	T3b	IVA	3	1	0	IIIC	0	2	1	2	3	3	0	Active follow-up	C22.0-Liver	8171/3: Hepatocellular carcinoma, fibrolamellar	Surgery performed
50952062	2008	18	1	1	1	Blank(s)	Blank(s)	3	1	1	IV	1	2	1	2	3	85	1	Active follow-up	C22.0-Liver	8171/3: Hepatocellular carcinoma, fibrolamellar	Surgery performed
50937991	2008	38	3	2	3	Blank(s)	Blank(s)	3	0	0	IIIA	1	2	1	0	3	1	1	Active follow-up	C22.0-Liver	8170/3: Hepatocellular carcinoma, NOS	Not recommended
41341639	2007	39	3	1	1	Blank(s)	Blank(s)	3	0	0	IIIA	1	1	2	0	3	2	1	Active follow-up	C22.0-Liver	8170/3: Hepatocellular carcinoma, NOS	Not recommended
5268158	2008	25	3	2	2	Blank(s)	Blank(s)	2	0	0	II	1	2	1	2	2	95	0	Active follow-up	C22.0-Liver	8170/3: Hepatocellular carcinoma, NOS	Surgery performed
49850339	2004	36	3	1	3	Blank(s)	Blank(s)	3	0	0	IIIA	1	2	1	0	3	2	1	Active follow-up	C22.0-Liver	8170/3: Hepatocellular carcinoma, NOS	Not recommended
18520338	2008	39	3	1	1	Blank(s)	Blank(s)	1	0	0	I	1	2	2	1	2	91	0	Active follow-up	C22.0-Liver	8170/3: Hepatocellular carcinoma, NOS	Surgery performed
18513844	2008	39	2	1	3	Blank(s)	Blank(s)	3	0	0	IIIA	1	2	1	0	3	1	1	Active follow-up	C22.0-Liver	8170/3: Hepatocellular carcinoma, NOS	Not recommended
92540719	2008	27	3	1	2	Blank(s)	Blank(s)	2	0	0	II	1	0	1	3	3	89	0	Active follow-up	C22.0-Liver	8170/3: Hepatocellular carcinoma, NOS	Surgery performed
98065559	2010	25	3	1	2	T2	II	2	0	0	II	1	2	1	2	3	10	1	Active follow-up	C22.0-Liver	8170/3: Hepatocellular carcinoma, NOS	Surgery performed
75227568	2006	37	1	2	3	Blank(s)	Blank(s)	2	0	0	II	2	2	1	3	1	119	0	Active follow-up	C22.0-Liver	8170/3: Hepatocellular carcinoma, NOS	Surgery performed
38178559	2012	39	1	1	3	T1	I	1	0	0	I	1	2	2	0	3	3	1	Active follow-up	C22.0-Liver	8170/3: Hepatocellular carcinoma, NOS	Not recommended
38089965	2007	26	1	1	1	Blank(s)	Blank(s)	1	0	0	I	0	2	1	3	4	99	0	Active follow-up	C22.0-Liver	8170/3: Hepatocellular carcinoma, NOS	Surgery performed
91375907	2005	30	1	2	3	Blank(s)	Blank(s)	4	0	0	IIIB	1	2	1	1	3	20	1	Active follow-up	C22.0-Liver	8170/3: Hepatocellular carcinoma, NOS	Surgery performed
64487173	2004	40	1	1	3	Blank(s)	Blank(s)	3	1	0	IIIC	2	1	1	0	3	127	0	Active follow-up	C22.0-Liver	8170/3: Hepatocellular carcinoma, NOS	Not recommended
93776693	2012	38	1	1	3	T3b	IVA	3	1	0	IIIC	1	2	1	0	3	0	1	Active follow-up	C22.0-Liver	8170/3: Hepatocellular carcinoma, NOS	Not recommended
40354869	2004	33	2	1	3	Blank(s)	Blank(s)	2	0	0	II	2	2	1	0	1	5	1	Active follow-up	C22.0-Liver	8170/3: Hepatocellular carcinoma, NOS	Not recommended
97185663	2007	19	1	2	3	Blank(s)	Blank(s)	3	0	1	IV	0	2	1	0	3	13	1	Active follow-up	C22.0-Liver	8171/3: Hepatocellular carcinoma, fibrolamellar	Not recommended
67168676	2008	27	1	2	3	Blank(s)	Blank(s)	3	0	1	IV	1	2	1	0	3	1	1	Active follow-up	C22.0-Liver	8171/3: Hepatocellular carcinoma, fibrolamellar	Not recommended
71473924	2014	31	1	1	3	T3a	IIIA	3	0	0	IIIA	0	2	1	0	3	1	1	Active follow-up	C22.0-Liver	8171/3: Hepatocellular carcinoma, fibrolamellar	Not recommended
71241770	2013	20	1	2	1	T1	I	1	0	0	I	0	2	1	2	2	31	0	Active follow-up	C22.0-Liver	8170/3: Hepatocellular carcinoma, NOS	Surgery performed
67064053	2007	36	1	2	3	Blank(s)	Blank(s)	1	0	0	I	0	2	2	2	3	98	0	Active follow-up	C22.0-Liver	8174/3: Hepatocellular carcinoma, clear cell type	Surgery performed
44248549	2015	40	3	1	1	T1	I	1	0	0	I	2	2	2	2	2	2	0	Active follow-up	C22.0-Liver	8170/3: Hepatocellular carcinoma, NOS	Surgery performed
91486580	2006	34	2	1	3	Blank(s)	Blank(s)	1	0	0	I	2	2	2	0	2	99	0	Active follow-up	C22.0-Liver	8170/3: Hepatocellular carcinoma, NOS	Not recommended, contraindicated due to other cond; autopsy only (1973-2002)
38163726	2011	38	1	1	3	T2	II	2	0	0	II	0	2	2	0	1	39	1	Active follow-up	C22.0-Liver	8170/3: Hepatocellular carcinoma, NOS	Not recommended
4548089	2007	32	3	1	2	Blank(s)	Blank(s)	3	0	1	IV	1	2	1	0	3	4	1	Active follow-up	C22.0-Liver	8170/3: Hepatocellular carcinoma, NOS	Not recommended
48729787	2011	28	1	1	2	T1	IVB	1	0	1	IV	1	2	1	0	3	2	1	Active follow-up	C22.0-Liver	8170/3: Hepatocellular carcinoma, NOS	Not recommended
5336216	2009	21	1	2	1	Blank(s)	Blank(s)	2	0	0	II	0	2	1	2	3	74	0	Active follow-up	C22.0-Liver	8170/3: Hepatocellular carcinoma, NOS	Surgery performed
51001078	2008	31	1	1	3	Blank(s)	Blank(s)	4	0	0	IIIB	1	2	1	0	3	31	1	Active follow-up	C22.0-Liver	8170/3: Hepatocellular carcinoma, NOS	Not recommended
94834545	2012	38	3	2	3	T1	I	1	0	0	I	2	2	1	0	4	24	1	Active follow-up	C22.0-Liver	8170/3: Hepatocellular carcinoma, NOS	Not recommended
64310247	2004	35	1	1	3	Blank(s)	Blank(s)	3	0	1	IV	0	2	2	2	3	14	1	Active follow-up	C22.0-Liver	8171/3: Hepatocellular carcinoma, fibrolamellar	Surgery performed
67327700	2009	22	3	2	3	Blank(s)	Blank(s)	3	0	0	IIIA	1	2	1	0	3	6	1	Active follow-up	C22.0-Liver	8170/3: Hepatocellular carcinoma, NOS	Not recommended
4515856	2006	39	3	1	2	Blank(s)	Blank(s)	3	0	1	IV	1	0	2	2	3	26	1	Active follow-up	C22.0-Liver	8170/3: Hepatocellular carcinoma, NOS	Surgery performed
80124546	2008	38	1	1	1	Blank(s)	Blank(s)	2	0	0	II	1	2	1	0	1	17	1	Active follow-up	C22.0-Liver	8170/3: Hepatocellular carcinoma, NOS	Not recommended
75149645	2004	26	2	1	2	Blank(s)	Blank(s)	3	0	1	IV	1	2	1	0	3	52	0	Active follow-up	C22.0-Liver	8170/3: Hepatocellular carcinoma, NOS	Not recommended
26118402	2004	31	1	1	3	Blank(s)	Blank(s)	1	0	0	I	0	2	1	3	2	14	1	Active follow-up	C22.0-Liver	8170/3: Hepatocellular carcinoma, NOS	Surgery performed
67183639	2008	33	2	1	3	Blank(s)	Blank(s)	4	0	1	IV	1	2	2	0	3	0	1	Active follow-up	C22.0-Liver	8170/3: Hepatocellular carcinoma, NOS	Not recommended
11052383	2004	31	3	1	1	Blank(s)	Blank(s)	1	0	0	I	1	0	2	2	3	14	1	Active follow-up	C22.0-Liver	8170/3: Hepatocellular carcinoma, NOS	Surgery performed
64399004	2004	40	3	2	1	Blank(s)	Blank(s)	3	0	0	IIIA	1	2	2	2	3	12	1	Active follow-up	C22.0-Liver	8174/3: Hepatocellular carcinoma, clear cell type	Surgery performed
11147269	2007	30	1	1	1	Blank(s)	Blank(s)	1	0	0	I	0	2	1	2	3	96	0	Active follow-up	C22.0-Liver	8170/3: Hepatocellular carcinoma, NOS	Surgery performed
65925414	2007	23	1	2	3	Blank(s)	Blank(s)	1	1	0	IIIC	1	2	1	0	3	4	1	Active follow-up	C22.0-Liver	8170/3: Hepatocellular carcinoma, NOS	Not recommended
99175776	2015	34	1	1	1	T3b	IVB	3	1	1	IV	0	2	2	0	3	0	0	Active follow-up	C22.0-Liver	8171/3: Hepatocellular carcinoma, fibrolamellar	Not recommended, contraindicated due to other cond; autopsy only (1973-2002)
78162975	2005	39	2	2	3	Blank(s)	Blank(s)	1	0	0	I	1	2	1	0	4	25	1	Active follow-up	C22.0-Liver	8170/3: Hepatocellular carcinoma, NOS	Not recommended
97170518	2007	27	2	2	2	Blank(s)	Blank(s)	1	0	0	I	1	2	2	2	3	105	0	Active follow-up	C22.0-Liver	8174/3: Hepatocellular carcinoma, clear cell type	Surgery performed
68458716	2009	32	1	1	1	Blank(s)	Blank(s)	1	0	0	I	2	2	1	2	3	0	1	Active follow-up	C22.0-Liver	8170/3: Hepatocellular carcinoma, NOS	Surgery performed
68565530	2010	29	2	1	3	T3a	IIIA	3	0	0	IIIA	1	2	1	0	3	5	1	Active follow-up	C22.0-Liver	8170/3: Hepatocellular carcinoma, NOS	Not recommended
40391120	2006	29	2	1	3	Blank(s)	Blank(s)	1	0	0	I	0	2	1	0	3	46	1	Active follow-up	C22.0-Liver	8170/3: Hepatocellular carcinoma, NOS	Not recommended
91529352	2007	22	1	1	3	Blank(s)	Blank(s)	3	1	1	IV	0	2	2	0	3	17	1	Active follow-up	C22.0-Liver	8171/3: Hepatocellular carcinoma, fibrolamellar	Not recommended
44107550	2008	35	3	1	3	Blank(s)	Blank(s)	3	1	0	IIIC	1	2	2	0	3	4	1	Active follow-up	C22.0-Liver	8170/3: Hepatocellular carcinoma, NOS	Not recommended
29106417	2007	40	1	1	1	Blank(s)	Blank(s)	2	0	0	II	2	0	1	2	3	97	0	Active follow-up	C22.0-Liver	8170/3: Hepatocellular carcinoma, NOS	Surgery performed
81115377	2014	35	2	2	3	T1	I	1	0	0	I	0	2	2	0	4	4	1	Active follow-up	C22.0-Liver	8170/3: Hepatocellular carcinoma, NOS	Not recommended
65836897	2006	29	2	1	1	Blank(s)	Blank(s)	3	0	0	IIIA	1	2	2	0	4	7	1	Active follow-up	C22.0-Liver	8170/3: Hepatocellular carcinoma, NOS	Not recommended
29225705	2013	34	1	2	2	T1	IVB	1	0	1	IV	1	2	1	0	3	10	1	Active follow-up	C22.0-Liver	8174/3: Hepatocellular carcinoma, clear cell type	Not recommended
65743989	2006	34	3	1	1	Blank(s)	Blank(s)	4	0	0	IIIB	0	1	1	0	3	27	0	Active follow-up	C22.0-Liver	8170/3: Hepatocellular carcinoma, NOS	Not recommended
65913348	2007	36	2	1	3	Blank(s)	Blank(s)	3	0	0	IIIA	1	2	1	0	4	2	1	Active follow-up	C22.0-Liver	8170/3: Hepatocellular carcinoma, NOS	Not recommended
71486082	2014	21	1	1	1	T1	I	1	0	0	I	0	2	1	2	3	0	0	Active follow-up	C22.0-Liver	8170/3: Hepatocellular carcinoma, NOS	Surgery performed
91390329	2005	34	1	1	1	Blank(s)	Blank(s)	1	0	0	I	1	2	1	0	1	123	0	Active follow-up	C22.0-Liver	8170/3: Hepatocellular carcinoma, NOS	Not recommended
41574563	2015	30	1	1	3	T1	I	1	0	0	I	1	1	1	1	1	1	0	Active follow-up	C22.0-Liver	8170/3: Hepatocellular carcinoma, NOS	Surgery performed
64420141	2004	34	1	1	3	Blank(s)	Blank(s)	1	0	1	IV	1	2	2	0	3	10	0	Active follow-up	C22.0-Liver	8170/3: Hepatocellular carcinoma, NOS	Not recommended
38243061	2015	26	1	1	2	T3b	IVB	3	0	1	IV	0	2	1	0	3	0	1	Active follow-up	C22.0-Liver	8170/3: Hepatocellular carcinoma, NOS	Not recommended
65758265	2006	27	1	2	1	Blank(s)	Blank(s)	1	1	0	IIIC	0	2	1	2	3	57	1	Active follow-up	C22.0-Liver	8171/3: Hepatocellular carcinoma, fibrolamellar	Surgery performed
81234537	2015	25	2	1	3	T3b	IIIB	3	0	0	IIIA	1	2	1	0	3	0	1	Active follow-up	C22.0-Liver	8170/3: Hepatocellular carcinoma, NOS	Not recommended
22112815	2010	36	3	1	3	T2	IVB	2	0	1	IV	1	2	2	0	2	7	1	Active follow-up	C22.0-Liver	8170/3: Hepatocellular carcinoma, NOS	Not recommended
81132189	2014	40	2	2	1	T2	II	2	0	0	II	1	2	3	2	3	17	0	Active follow-up	C22.0-Liver	8170/3: Hepatocellular carcinoma, NOS	Surgery performed
51932416	2010	37	3	1	2	T3b	IVB	3	1	1	IV	1	2	2	0	4	2	1	Active follow-up	C22.0-Liver	8170/3: Hepatocellular carcinoma, NOS	Not recommended
67255529	2008	40	1	1	2	Blank(s)	Blank(s)	2	0	0	II	1	2	2	3	2	16	1	Active follow-up	C22.0-Liver	8170/3: Hepatocellular carcinoma, NOS	Surgery performed
65925817	2007	37	3	1	3	Blank(s)	Blank(s)	2	0	0	II	1	2	1	0	1	4	1	Active follow-up	C22.0-Liver	8170/3: Hepatocellular carcinoma, NOS	Not recommended
4517663	2006	39	2	1	1	Blank(s)	Blank(s)	3	1	1	IV	1	2	1	0	3	0	1	Active follow-up	C22.0-Liver	8170/3: Hepatocellular carcinoma, NOS	Not recommended
91546399	2007	29	2	1	1	Blank(s)	Blank(s)	3	0	1	IV	1	2	1	0	3	2	1	Active follow-up	C22.0-Liver	8170/3: Hepatocellular carcinoma, NOS	Not recommended
92691409	2009	39	2	1	3	Blank(s)	Blank(s)	3	0	0	IIIA	2	2	2	2	3	5	1	Active follow-up	C22.0-Liver	8170/3: Hepatocellular carcinoma, NOS	Surgery performed
71338023	2014	32	3	1	3	T1	I	1	0	0	I	0	2	2	0	2	23	0	Active follow-up	C22.0-Liver	8170/3: Hepatocellular carcinoma, NOS	Not recommended
5403339	2011	35	3	1	3	T4	IIIC	4	0	0	IIIB	1	1	2	0	3	3	1	Active follow-up	C22.0-Liver	8170/3: Hepatocellular carcinoma, NOS	Not recommended
67103165	2008	25	1	2	3	Blank(s)	Blank(s)	1	0	1	IV	0	2	1	0	3	30	1	Active follow-up	C22.0-Liver	8170/3: Hepatocellular carcinoma, NOS	Not recommended
91556819	2007	34	2	2	3	Blank(s)	Blank(s)	2	0	0	II	1	2	1	0	3	2	1	Active follow-up	C22.0-Liver	8170/3: Hepatocellular carcinoma, NOS	Not recommended
70000798	2012	34	3	1	3	T3NOS	IIINOS	3	0	0	IIIA	1	2	3	0	4	3	1	Active follow-up	C22.0-Liver	8170/3: Hepatocellular carcinoma, NOS	Not recommended
44073961	2007	39	1	1	3	Blank(s)	Blank(s)	1	0	0	I	1	2	2	0	4	1	1	Active follow-up	C22.0-Liver	8170/3: Hepatocellular carcinoma, NOS	Not recommended
27208266	2015	33	1	2	1	T2	IVA	2	1	0	IIIC	0	2	2	2	3	3	0	Active follow-up	C22.0-Liver	8171/3: Hepatocellular carcinoma, fibrolamellar	Surgery performed
5379728	2010	38	1	1	1	T1	I	1	0	0	I	0	0	2	2	3	63	0	Active follow-up	C22.0-Liver	8170/3: Hepatocellular carcinoma, NOS	Surgery performed
52131411	2012	40	1	1	1	T1	I	1	0	0	I	2	2	2	3	2	35	0	Active follow-up	C22.0-Liver	8170/3: Hepatocellular carcinoma, NOS	Surgery performed
68651885	2009	40	1	1	3	Blank(s)	Blank(s)	3	0	0	IIIA	1	2	1	0	4	0	1	Active follow-up	C22.0-Liver	8170/3: Hepatocellular carcinoma, NOS	Not recommended
51881203	2009	37	3	2	2	Blank(s)	Blank(s)	2	0	0	II	1	2	2	2	2	74	0	Active follow-up	C22.0-Liver	8170/3: Hepatocellular carcinoma, NOS	Surgery performed
5416780	2010	34	2	1	3	T1	I	1	0	0	I	1	0	1	0	1	26	1	Active follow-up	C22.0-Liver	8170/3: Hepatocellular carcinoma, NOS	Not recommended
80159934	2009	38	2	1	1	Blank(s)	Blank(s)	2	0	0	II	0	2	2	0	3	71	0	Active follow-up	C22.0-Liver	8170/3: Hepatocellular carcinoma, NOS	Not recommended
77085809	2012	40	1	2	3	T1	I	1	0	0	I	2	2	2	2	4	17	1	Active follow-up	C22.0-Liver	8170/3: Hepatocellular carcinoma, NOS	Surgery performed
69865150	2011	22	1	2	3	T1	I	1	0	0	I	1	1	1	0	2	12	1	Active follow-up	C22.0-Liver	8172/3: Hepatocellular carcinoma, scirrhous	Not recommended
67282280	2009	38	3	2	2	Blank(s)	Blank(s)	3	1	1	IV	2	2	2	0	3	1	1	Active follow-up	C22.0-Liver	8170/3: Hepatocellular carcinoma, NOS	Not recommended
27093239	2010	28	3	1	1	T4	IIIC	4	0	0	IIIB	1	2	1	2	3	17	0	Active follow-up	C22.0-Liver	8170/3: Hepatocellular carcinoma, NOS	Surgery performed
92532303	2008	40	1	2	1	Blank(s)	Blank(s)	3	0	0	IIIA	1	2	1	0	3	1	1	Active follow-up	C22.0-Liver	8170/3: Hepatocellular carcinoma, NOS	Not recommended
98225586	2012	37	3	1	3	T1	I	1	0	0	I	1	2	2	0	3	12	1	Active follow-up	C22.0-Liver	8170/3: Hepatocellular carcinoma, NOS	Not recommended
67127910	2008	25	3	1	3	Blank(s)	Blank(s)	4	0	0	IIIB	1	2	1	0	3	0	1	Active follow-up	C22.0-Liver	8170/3: Hepatocellular carcinoma, NOS	Not recommended
29230487	2013	40	1	1	3	T1	I	1	0	0	I	1	2	1	0	3	3	1	Active follow-up	C22.0-Liver	8170/3: Hepatocellular carcinoma, NOS	Not recommended
18546670	2008	38	2	1	1	Blank(s)	Blank(s)	2	0	0	II	1	2	1	3	2	84	0	Active follow-up	C22.0-Liver	8170/3: Hepatocellular carcinoma, NOS	Surgery performed
5260823	2007	40	1	1	3	Blank(s)	Blank(s)	3	0	1	IV	2	2	2	0	4	0	0	Active follow-up	C22.0-Liver	8170/3: Hepatocellular carcinoma, NOS	Not recommended
4534537	2006	37	3	2	3	Blank(s)	Blank(s)	3	0	0	IIIA	0	0	1	0	3	10	1	Active follow-up	C22.0-Liver	8170/3: Hepatocellular carcinoma, NOS	Not recommended
40354603	2004	24	2	1	1	Blank(s)	Blank(s)	2	0	1	IV	1	2	1	0	2	2	1	Active follow-up	C22.0-Liver	8170/3: Hepatocellular carcinoma, NOS	Not recommended
5430265	2011	40	3	1	3	T1	I	1	0	0	I	2	0	2	0	3	6	1	Active follow-up	C22.0-Liver	8170/3: Hepatocellular carcinoma, NOS	Not recommended
22157005	2013	38	3	2	1	T1	I	1	0	0	I	1	0	1	2	2	26	0	Active follow-up	C22.0-Liver	8170/3: Hepatocellular carcinoma, NOS	Surgery performed
50890843	2007	25	3	2	1	Blank(s)	Blank(s)	1	0	1	IV	0	2	1	0	3	34	1	Active follow-up	C22.0-Liver	8171/3: Hepatocellular carcinoma, fibrolamellar	Not recommended
33717205	2005	39	1	1	3	Blank(s)	Blank(s)	3	0	0	IIIA	1	2	2	0	3	3	1	Active follow-up	C22.0-Liver	8170/3: Hepatocellular carcinoma, NOS	Not recommended
6238701	2014	38	3	1	3	T1	I	1	0	0	I	0	0	2	1	2	12	0	Active follow-up	C22.0-Liver	8170/3: Hepatocellular carcinoma, NOS	Surgery performed
71316838	2014	18	1	1	1	T3b	IVB	3	1	1	IV	0	2	1	3	3	23	0	Active follow-up	C22.0-Liver	8171/3: Hepatocellular carcinoma, fibrolamellar	Surgery performed
91501247	2007	40	1	1	3	Blank(s)	Blank(s)	1	0	0	I	1	2	1	0	4	1	1	Active follow-up	C22.0-Liver	8170/3: Hepatocellular carcinoma, NOS	Not recommended
81128169	2013	38	1	1	3	T3b	IVB	3	1	1	IV	1	2	1	0	3	2	1	Active follow-up	C22.0-Liver	8170/3: Hepatocellular carcinoma, NOS	Not recommended
72709956	2015	38	2	1	3	T1	I	1	0	0	I	0	1	1	0	2	5	0	Active follow-up	C22.0-Liver	8170/3: Hepatocellular carcinoma, NOS	Not recommended
72660356	2015	37	1	1	1	T1	I	1	0	0	I	0	2	2	2	3	4	0	Active follow-up	C22.0-Liver	8170/3: Hepatocellular carcinoma, NOS	Surgery performed
75148064	2004	21	1	1	1	Blank(s)	Blank(s)	3	0	1	IV	1	2	1	0	3	0	0	Active follow-up	C22.0-Liver	8170/3: Hepatocellular carcinoma, NOS	Not recommended
99194032	2015	36	1	2	3	T1	I	1	0	0	I	2	2	1	3	2	5	0	Active follow-up	C22.0-Liver	8170/3: Hepatocellular carcinoma, NOS	Surgery performed
52069346	2012	26	1	2	3	T1	I	1	0	0	I	1	2	1	0	2	11	1	Active follow-up	C22.0-Liver	8170/3: Hepatocellular carcinoma, NOS	Not recommended
93790636	2011	27	1	1	3	T4	IVB	4	1	1	IV	0	2	1	0	3	3	1	Active follow-up	C22.0-Liver	8171/3: Hepatocellular carcinoma, fibrolamellar	Not recommended
93845093	2013	37	2	1	3	T3a	IIIA	3	0	0	IIIA	1	2	2	0	3	2	1	Active follow-up	C22.0-Liver	8170/3: Hepatocellular carcinoma, NOS	Not recommended
18454002	2006	37	2	2	3	Blank(s)	Blank(s)	1	0	0	I	1	2	2	0	3	1	1	Active follow-up	C22.0-Liver	8170/3: Hepatocellular carcinoma, NOS	Not recommended
41473495	2012	24	1	1	1	T1	I	1	0	0	I	1	2	1	3	2	42	0	Active follow-up	C22.0-Liver	8170/3: Hepatocellular carcinoma, NOS	Surgery performed
52002174	2011	39	1	1	1	T1	IVB	1	1	1	IV	1	2	1	0	3	6	1	Active follow-up	C22.0-Liver	8170/3: Hepatocellular carcinoma, NOS	Not recommended
94864217	2015	35	1	1	2	T4	IIIC	4	0	0	IIIB	2	2	2	3	2	11	0	Active follow-up	C22.0-Liver	8170/3: Hepatocellular carcinoma, NOS	Surgery performed
5359829	2009	40	3	2	2	Blank(s)	Blank(s)	3	0	0	IIIA	1	1	2	2	3	73	0	Active follow-up	C22.0-Liver	8170/3: Hepatocellular carcinoma, NOS	Surgery performed
69837436	2011	30	1	1	3	T1	I	1	0	0	I	1	1	1	0	2	5	1	Active follow-up	C22.0-Liver	8170/3: Hepatocellular carcinoma, NOS	Not recommended
93717396	2011	39	1	1	3	T2	II	2	0	0	II	1	2	1	0	1	1	1	Active follow-up	C22.0-Liver	8170/3: Hepatocellular carcinoma, NOS	Not recommended, contraindicated due to other cond; autopsy only (1973-2002)
19827245	2014	34	3	2	2	T3a	IIIA	3	0	0	IIIA	1	0	2	0	3	3	1	Active follow-up	C22.0-Liver	8170/3: Hepatocellular carcinoma, NOS	Not recommended, contraindicated due to other cond; autopsy only (1973-2002)
22141377	2012	38	3	1	2	T3a	IIIA	3	0	0	IIIA	1	2	1	0	3	9	1	Active follow-up	C22.0-Liver	8170/3: Hepatocellular carcinoma, NOS	Not recommended
65684729	2005	39	1	1	3	Blank(s)	Blank(s)	1	1	0	IIIC	0	2	3	0	2	4	1	Active follow-up	C22.0-Liver	8170/3: Hepatocellular carcinoma, NOS	Not recommended
65749527	2006	36	3	2	1	Blank(s)	Blank(s)	1	0	0	I	1	0	2	2	2	117	0	Active follow-up	C22.0-Liver	8170/3: Hepatocellular carcinoma, NOS	Surgery performed
44060435	2006	38	3	1	1	Blank(s)	Blank(s)	1	0	0	I	2	1	2	3	2	115	0	Active follow-up	C22.0-Liver	8170/3: Hepatocellular carcinoma, NOS	Surgery performed
67044244	2006	40	3	1	3	Blank(s)	Blank(s)	1	0	0	I	0	1	2	1	2	45	1	Active follow-up	C22.0-Liver	8170/3: Hepatocellular carcinoma, NOS	Surgery performed
80134573	2009	39	1	2	1	Blank(s)	Blank(s)	2	0	0	II	0	2	2	2	3	82	0	Active follow-up	C22.0-Liver	8174/3: Hepatocellular carcinoma, clear cell type	Surgery performed
70098703	2012	31	1	1	1	T2	II	2	0	0	II	0	2	2	0	3	39	0	Active follow-up	C22.0-Liver	8170/3: Hepatocellular carcinoma, NOS	Not recommended
64461333	2004	39	3	1	1	Blank(s)	Blank(s)	3	1	0	IIIC	1	2	2	2	3	3	1	Active follow-up	C22.0-Liver	8170/3: Hepatocellular carcinoma, NOS	Surgery performed
18421184	2005	18	1	1	1	Blank(s)	Blank(s)	2	0	0	II	0	2	1	2	2	130	0	Active follow-up	C22.0-Liver	8170/3: Hepatocellular carcinoma, NOS	Surgery performed
80077793	2013	20	2	2	1	T1	IVA	1	0	1	IV	1	2	1	0	3	29	0	Active follow-up	C22.0-Liver	8170/3: Hepatocellular carcinoma, NOS	Not recommended
5360106	2010	39	3	1	1	T2	II	2	0	0	II	0	0	1	2	2	67	0	Active follow-up	C22.0-Liver	8170/3: Hepatocellular carcinoma, NOS	Surgery performed
68534274	2010	29	1	1	3	T1	I	1	0	0	I	0	2	1	0	3	8	1	Active follow-up	C22.0-Liver	8170/3: Hepatocellular carcinoma, NOS	Not recommended
72659544	2015	33	3	1	3	T3b	IVB	3	0	1	IV	1	1	2	0	3	5	0	Active follow-up	C22.0-Liver	8170/3: Hepatocellular carcinoma, NOS	Not recommended
71457862	2014	38	3	1	3	T3b	IVB	3	0	1	IV	1	2	2	0	3	2	1	Active follow-up	C22.0-Liver	8170/3: Hepatocellular carcinoma, NOS	Not recommended
97010076	2005	34	2	1	1	Blank(s)	Blank(s)	1	0	0	I	1	2	3	2	2	0	1	Active follow-up	C22.0-Liver	8170/3: Hepatocellular carcinoma, NOS	Surgery performed
68439433	2009	40	1	1	3	Blank(s)	Blank(s)	1	1	0	IIIC	1	2	1	0	4	1	1	Active follow-up	C22.0-Liver	8170/3: Hepatocellular carcinoma, NOS	Not recommended
38238146	2015	37	1	2	3	T2	II	2	0	0	II	0	2	1	0	1	5	0	Active follow-up	C22.0-Liver	8170/3: Hepatocellular carcinoma, NOS	Not recommended
91502196	2006	33	1	1	3	Blank(s)	Blank(s)	2	0	0	II	1	1	1	2	3	17	1	Active follow-up	C22.0-Liver	8170/3: Hepatocellular carcinoma, NOS	Surgery performed
22067474	2006	35	3	1	1	Blank(s)	Blank(s)	1	0	0	I	1	2	2	0	3	2	1	Active follow-up	C22.0-Liver	8170/3: Hepatocellular carcinoma, NOS	Not recommended, contraindicated due to other cond; autopsy only (1973-2002)
50869222	2007	40	1	1	1	Blank(s)	Blank(s)	3	0	0	IIIA	1	0	1	0	3	25	1	Active follow-up	C22.0-Liver	8170/3: Hepatocellular carcinoma, NOS	Not recommended
53044646	2015	35	3	2	3	T2	IVB	2	1	1	IV	1	2	1	0	2	1	1	Active follow-up	C22.0-Liver	8170/3: Hepatocellular carcinoma, NOS	Not recommended
68717589	2011	25	1	1	1	T1	I	1	0	0	I	0	0	1	2	3	55	0	Active follow-up	C22.0-Liver	8170/3: Hepatocellular carcinoma, NOS	Surgery performed
72715559	2015	21	1	2	3	T1	I	1	0	0	I	2	0	1	2	3	2	0	Active follow-up	C22.0-Liver	8171/3: Hepatocellular carcinoma, fibrolamellar	Surgery performed
34707351	2007	21	1	1	3	Blank(s)	Blank(s)	1	1	1	IV	0	0	2	2	3	78	1	Active follow-up	C22.0-Liver	8171/3: Hepatocellular carcinoma, fibrolamellar	Surgery performed
12010367	2010	40	1	1	1	T1	I	1	0	0	I	0	2	2	2	3	1	1	Active follow-up	C22.0-Liver	8170/3: Hepatocellular carcinoma, NOS	Surgery performed
71391074	2014	31	2	1	2	T1	IVB	1	0	1	IV	1	2	2	0	4	0	1	Active follow-up	C22.0-Liver	8170/3: Hepatocellular carcinoma, NOS	Not recommended
11062852	2005	20	3	1	3	Blank(s)	Blank(s)	3	1	1	IV	2	2	1	0	3	10	1	Active follow-up	C22.0-Liver	8170/3: Hepatocellular carcinoma, NOS	Recommended but not performed, unknown reason
41425839	2011	40	3	1	2	T3a	IVB	3	1	1	IV	1	2	2	0	3	0	1	Active follow-up	C22.0-Liver	8170/3: Hepatocellular carcinoma, NOS	Not recommended
80148249	2009	40	2	1	1	Blank(s)	Blank(s)	1	0	0	I	1	2	2	0	2	18	1	Active follow-up	C22.0-Liver	8170/3: Hepatocellular carcinoma, NOS	Not recommended
64461963	2004	24	1	1	3	Blank(s)	Blank(s)	4	0	1	IV	1	2	1	0	3	0	0	Active follow-up	C22.0-Liver	8170/3: Hepatocellular carcinoma, NOS	Not recommended
50954581	2007	40	3	1	3	Blank(s)	Blank(s)	2	0	0	II	2	2	2	0	2	5	1	Active follow-up	C22.0-Liver	8170/3: Hepatocellular carcinoma, NOS	Not recommended
50949990	2008	34	3	1	3	Blank(s)	Blank(s)	1	0	0	I	0	2	2	2	2	11	0	Active follow-up	C22.0-Liver	8170/3: Hepatocellular carcinoma, NOS	Surgery performed
5278609	2008	40	3	1	1	Blank(s)	Blank(s)	1	1	0	IIIC	0	1	1	1	3	22	1	Active follow-up	C22.0-Liver	8170/3: Hepatocellular carcinoma, NOS	Surgery performed
72717076	2015	32	1	1	1	T1	I	1	0	0	I	0	2	1	0	3	1	0	Active follow-up	C22.0-Liver	8170/3: Hepatocellular carcinoma, NOS	Not recommended
75207325	2004	37	1	2	3	Blank(s)	Blank(s)	1	0	0	I	1	0	2	1	1	129	0	Active follow-up	C22.0-Liver	8170/3: Hepatocellular carcinoma, NOS	Surgery performed
26232334	2008	40	1	2	3	Blank(s)	Blank(s)	3	0	0	IIIA	1	0	1	0	3	0	1	Active follow-up	C22.0-Liver	8170/3: Hepatocellular carcinoma, NOS	Not recommended, contraindicated due to other cond; autopsy only (1973-2002)
93930969	2013	39	3	1	1	T4	IIIC	4	0	0	IIIB	1	2	2	2	2	24	0	Active follow-up	C22.0-Liver	8170/3: Hepatocellular carcinoma, NOS	Surgery performed
64505600	2005	36	1	2	2	Blank(s)	Blank(s)	3	0	0	IIIA	0	2	1	0	3	0	0	Active follow-up	C22.0-Liver	8170/3: Hepatocellular carcinoma, NOS	Not recommended
27189890	2015	37	2	2	3	T3b	IVB	3	0	1	IV	1	2	3	0	3	6	1	Active follow-up	C22.0-Liver	8170/3: Hepatocellular carcinoma, NOS	Not recommended
19740197	2011	31	1	1	3	T1	I	1	0	0	I	2	0	1	0	3	52	0	Active follow-up	C22.0-Liver	8170/3: Hepatocellular carcinoma, NOS	Not recommended
91541620	2007	38	1	1	3	Blank(s)	Blank(s)	1	1	0	IIIC	1	2	1	0	1	18	1	Active follow-up	C22.0-Liver	8170/3: Hepatocellular carcinoma, NOS	Not recommended
96216040	2004	39	2	2	1	Blank(s)	Blank(s)	2	0	0	II	2	2	2	0	2	2	1	Active follow-up	C22.0-Liver	8170/3: Hepatocellular carcinoma, NOS	Not recommended
5397981	2011	31	3	1	3	T2	II	2	0	0	II	1	2	1	2	1	55	0	Active follow-up	C22.0-Liver	8170/3: Hepatocellular carcinoma, NOS	Surgery performed
92738771	2009	36	3	1	3	Blank(s)	Blank(s)	2	0	0	II	1	2	2	0	2	1	1	Active follow-up	C22.0-Liver	8170/3: Hepatocellular carcinoma, NOS	Not recommended
52030451	2012	38	3	2	1	T1	I	1	0	0	I	1	2	1	2	2	47	0	Active follow-up	C22.0-Liver	8170/3: Hepatocellular carcinoma, NOS	Surgery performed
34763230	2008	40	1	2	1	Blank(s)	Blank(s)	3	0	0	IIIA	0	2	2	2	3	56	1	Active follow-up	C22.0-Liver	8170/3: Hepatocellular carcinoma, NOS	Surgery performed
51984354	2011	33	3	1	3	T1	I	1	0	0	I	0	2	2	0	2	56	0	Active follow-up	C22.0-Liver	8170/3: Hepatocellular carcinoma, NOS	Not recommended
65926660	2007	18	1	1	3	Blank(s)	Blank(s)	2	0	0	II	2	0	1	2	3	101	0	Active follow-up	C22.0-Liver	8171/3: Hepatocellular carcinoma, fibrolamellar	Surgery performed
93703500	2009	24	1	1	1	Blank(s)	Blank(s)	1	0	0	I	2	2	1	2	3	59	0	Active follow-up	C22.0-Liver	8170/3: Hepatocellular carcinoma, NOS	Surgery performed
6157738	2013	24	1	1	2	T2	II	2	0	0	II	1	0	1	2	2	34	0	Active follow-up	C22.0-Liver	8170/3: Hepatocellular carcinoma, NOS	Surgery performed
71257335	2013	29	3	1	3	T4	IIIC	4	0	0	IIIB	1	1	1	0	3	1	1	Active follow-up	C22.0-Liver	8170/3: Hepatocellular carcinoma, NOS	Not recommended
97194583	2010	29	1	2	1	T2	II	2	0	0	II	0	2	2	2	2	67	0	Active follow-up	C22.0-Liver	8171/3: Hepatocellular carcinoma, fibrolamellar	Surgery performed
18353929	2004	30	2	1	1	Blank(s)	Blank(s)	1	0	0	I	1	2	1	3	1	17	1	Active follow-up	C22.0-Liver	8170/3: Hepatocellular carcinoma, NOS	Surgery performed
40353813	2005	28	1	1	1	Blank(s)	Blank(s)	2	0	0	II	1	2	1	2	2	83	1	Active follow-up	C22.0-Liver	8170/3: Hepatocellular carcinoma, NOS	Surgery performed
22106425	2009	39	1	1	3	Blank(s)	Blank(s)	1	0	1	IV	1	2	1	1	1	45	1	Active follow-up	C22.0-Liver	8170/3: Hepatocellular carcinoma, NOS	Surgery performed
65743897	2006	30	2	2	1	Blank(s)	Blank(s)	1	0	0	I	0	2	1	1	2	110	0	Active follow-up	C22.0-Liver	8170/3: Hepatocellular carcinoma, NOS	Surgery performed
11153306	2007	36	2	2	1	Blank(s)	Blank(s)	1	0	0	I	1	2	2	2	3	92	1	Active follow-up	C22.0-Liver	8170/3: Hepatocellular carcinoma, NOS	Surgery performed
44150961	2011	34	1	2	3	T2	II	2	0	0	II	1	1	2	0	2	55	0	Active follow-up	C22.0-Liver	8170/3: Hepatocellular carcinoma, NOS	Not recommended
71438682	2014	38	1	2	1	T1	I	1	0	0	I	1	0	2	2	3	18	0	Active follow-up	C22.0-Liver	8170/3: Hepatocellular carcinoma, NOS	Surgery performed
27189983	2015	37	1	2	3	T1	I	1	0	0	I	2	2	1	0	1	6	0	Active follow-up	C22.0-Liver	8170/3: Hepatocellular carcinoma, NOS	Not recommended
50864569	2007	38	3	1	2	Blank(s)	Blank(s)	4	0	0	IIIB	1	2	1	0	3	0	1	Active follow-up	C22.0-Liver	8170/3: Hepatocellular carcinoma, NOS	Not recommended
18474536	2006	31	2	2	3	Blank(s)	Blank(s)	3	0	0	IIIA	1	0	1	0	3	9	1	Active follow-up	C22.0-Liver	8170/3: Hepatocellular carcinoma, NOS	Not recommended
6223145	2014	35	3	1	3	T3b	IIIB	3	0	0	IIIA	1	2	2	0	3	1	1	Active follow-up	C22.0-Liver	8170/3: Hepatocellular carcinoma, NOS	Not recommended
94998135	2015	26	1	1	1	T1	I	1	0	0	I	0	0	1	2	3	3	0	Active follow-up	C22.0-Liver	8170/3: Hepatocellular carcinoma, NOS	Surgery performed
27127977	2013	29	2	1	3	T3a	IIIA	3	0	0	IIIA	1	2	1	0	3	3	1	Active follow-up	C22.0-Liver	8170/3: Hepatocellular carcinoma, NOS	Not recommended
90326469	2004	40	2	1	2	Blank(s)	Blank(s)	2	0	0	II	2	2	2	2	3	24	1	Active follow-up	C22.0-Liver	8170/3: Hepatocellular carcinoma, NOS	Surgery performed
64435993	2005	23	1	1	3	Blank(s)	Blank(s)	1	0	1	IV	2	2	1	0	4	1	1	Active follow-up	C22.0-Liver	8171/3: Hepatocellular carcinoma, fibrolamellar	Not recommended
92543793	2008	30	2	1	3	Blank(s)	Blank(s)	3	1	1	IV	1	2	2	0	3	9	1	Active follow-up	C22.0-Liver	8170/3: Hepatocellular carcinoma, NOS	Not recommended, contraindicated due to other cond; autopsy only (1973-2002)
76224865	2011	23	1	2	2	T2	IVB	2	0	1	IV	1	2	1	0	1	14	1	Active follow-up	C22.0-Liver	8171/3: Hepatocellular carcinoma, fibrolamellar	Not recommended
67343043	2009	38	1	2	1	Blank(s)	Blank(s)	1	0	0	I	2	2	1	2	3	67	0	Active follow-up	C22.0-Liver	8170/3: Hepatocellular carcinoma, NOS	Surgery performed
92633465	2009	18	1	1	3	Blank(s)	Blank(s)	2	0	0	II	1	2	1	0	1	39	1	Active follow-up	C22.0-Liver	8170/3: Hepatocellular carcinoma, NOS	Not recommended
41459497	2012	37	2	1	3	T3b	IIIB	3	0	0	IIIA	1	2	2	0	3	4	1	Active follow-up	C22.0-Liver	8170/3: Hepatocellular carcinoma, NOS	Not recommended
80087137	2008	24	1	1	2	Blank(s)	Blank(s)	1	1	0	IIIC	0	2	1	2	3	64	1	Active follow-up	C22.0-Liver	8171/3: Hepatocellular carcinoma, fibrolamellar	Surgery performed
4489056	2005	37	1	1	1	Blank(s)	Blank(s)	1	0	0	I	0	0	2	2	2	131	0	Active follow-up	C22.0-Liver	8170/3: Hepatocellular carcinoma, NOS	Surgery performed
4539706	2006	34	3	1	3	Blank(s)	Blank(s)	4	0	0	IIIB	1	2	2	0	3	3	1	Active follow-up	C22.0-Liver	8170/3: Hepatocellular carcinoma, NOS	Not recommended
26153463	2005	25	1	1	3	Blank(s)	Blank(s)	4	0	1	IV	1	2	1	0	4	2	1	Active follow-up	C22.0-Liver	8170/3: Hepatocellular carcinoma, NOS	Not recommended
22047916	2004	39	3	1	3	Blank(s)	Blank(s)	3	0	0	IIIA	1	2	2	0	4	0	1	Active follow-up	C22.0-Liver	8170/3: Hepatocellular carcinoma, NOS	Not recommended, contraindicated due to other cond; autopsy only (1973-2002)
44074271	2007	36	3	2	1	Blank(s)	Blank(s)	1	0	0	I	1	2	2	2	2	102	0	Active follow-up	C22.0-Liver	8170/3: Hepatocellular carcinoma, NOS	Surgery performed
40414005	2007	40	2	2	1	Blank(s)	Blank(s)	2	0	0	II	1	2	2	0	3	7	1	Active follow-up	C22.0-Liver	8170/3: Hepatocellular carcinoma, NOS	Not recommended
5287557	2008	38	3	1	3	Blank(s)	Blank(s)	1	0	0	I	1	2	2	0	3	3	1	Active follow-up	C22.0-Liver	8170/3: Hepatocellular carcinoma, NOS	Not recommended
69828205	2011	36	1	2	1	T3a	IVB	3	1	1	IV	0	0	2	0	3	53	0	Active follow-up	C22.0-Liver	8170/3: Hepatocellular carcinoma, NOS	Not recommended
35878527	2012	23	1	1	1	T3a	IVB	3	1	1	IV	0	0	1	2	3	23	1	Active follow-up	C22.0-Liver	8171/3: Hepatocellular carcinoma, fibrolamellar	Surgery performed
67188904	2008	40	3	2	3	Blank(s)	Blank(s)	3	0	0	IIIA	2	2	2	0	3	1	1	Active follow-up	C22.0-Liver	8170/3: Hepatocellular carcinoma, NOS	Not recommended
22065018	2005	22	3	1	2	Blank(s)	Blank(s)	1	0	0	I	1	2	1	0	4	2	1	Active follow-up	C22.0-Liver	8170/3: Hepatocellular carcinoma, NOS	Not recommended
4550032	2007	38	3	1	3	Blank(s)	Blank(s)	2	0	0	II	1	0	1	3	2	77	1	Active follow-up	C22.0-Liver	8170/3: Hepatocellular carcinoma, NOS	Surgery performed
11230980	2009	34	2	1	1	Blank(s)	Blank(s)	1	0	0	I	2	2	2	3	2	81	0	Active follow-up	C22.0-Liver	8170/3: Hepatocellular carcinoma, NOS	Surgery performed
41379455	2009	24	1	1	3	Blank(s)	Blank(s)	1	0	0	I	0	2	1	0	4	1	0	Active follow-up	C22.0-Liver	8170/3: Hepatocellular carcinoma, NOS	Not recommended
76006220	2006	38	2	2	1	Blank(s)	Blank(s)	2	0	0	II	1	2	2	2	3	3	1	Active follow-up	C22.0-Liver	8170/3: Hepatocellular carcinoma, NOS	Surgery performed
18427737	2005	40	1	2	1	Blank(s)	Blank(s)	2	0	0	II	0	2	1	3	2	61	1	Active follow-up	C22.0-Liver	8170/3: Hepatocellular carcinoma, NOS	Surgery performed
18462230	2006	32	1	2	3	Blank(s)	Blank(s)	3	0	0	IIIA	1	2	1	0	3	2	1	Active follow-up	C22.0-Liver	8170/3: Hepatocellular carcinoma, NOS	Not recommended
18382324	2004	37	1	2	3	Blank(s)	Blank(s)	3	0	0	IIIA	1	2	2	0	2	3	1	Active follow-up	C22.0-Liver	8170/3: Hepatocellular carcinoma, NOS	Not recommended
98053232	2009	25	2	2	3	Blank(s)	Blank(s)	3	0	0	IIIA	1	2	1	0	3	5	1	Active follow-up	C22.0-Liver	8170/3: Hepatocellular carcinoma, NOS	Not recommended
92594982	2009	34	2	1	1	Blank(s)	Blank(s)	3	0	0	IIIA	1	2	3	2	3	20	0	Active follow-up	C22.0-Liver	8170/3: Hepatocellular carcinoma, NOS	Surgery performed
91463285	2006	40	1	1	3	Blank(s)	Blank(s)	3	0	0	IIIA	1	2	2	0	3	4	1	Active follow-up	C22.0-Liver	8170/3: Hepatocellular carcinoma, NOS	Not recommended
75143193	2004	27	1	2	3	Blank(s)	Blank(s)	2	0	0	II	2	2	2	2	3	35	1	Active follow-up	C22.0-Liver	8171/3: Hepatocellular carcinoma, fibrolamellar	Surgery performed
76025296	2005	23	1	2	3	Blank(s)	Blank(s)	3	0	0	IIIA	1	2	2	3	3	20	1	Active follow-up	C22.0-Liver	8171/3: Hepatocellular carcinoma, fibrolamellar	Surgery performed
72719230	2015	37	1	2	1	T1	I	1	0	0	I	2	2	1	2	3	0	0	Active follow-up	C22.0-Liver	8170/3: Hepatocellular carcinoma, NOS	Surgery performed
44099499	2008	22	1	1	3	Blank(s)	Blank(s)	3	0	1	IV	0	2	2	0	4	3	1	Active follow-up	C22.0-Liver	8170/3: Hepatocellular carcinoma, NOS	Not recommended
35856810	2012	32	1	1	3	T1	I	1	0	0	I	0	1	2	3	2	46	0	Active follow-up	C22.0-Liver	8170/3: Hepatocellular carcinoma, NOS	Surgery performed
5430355	2011	37	1	1	1	T1	I	1	0	0	I	0	2	1	2	3	48	0	Active follow-up	C22.0-Liver	8170/3: Hepatocellular carcinoma, NOS	Surgery performed
79114170	2006	39	1	1	3	Blank(s)	Blank(s)	1	0	0	I	2	2	2	0	3	0	1	Active follow-up	C22.0-Liver	8170/3: Hepatocellular carcinoma, NOS	Not recommended
4443666	2004	34	3	1	3	Blank(s)	Blank(s)	1	0	0	I	0	2	2	2	2	139	0	Active follow-up	C22.0-Liver	8170/3: Hepatocellular carcinoma, NOS	Surgery performed
81148418	2014	36	1	2	3	T2	II	2	0	0	II	1	2	2	0	1	14	0	Active follow-up	C22.0-Liver	8170/3: Hepatocellular carcinoma, NOS	Not recommended
6135818	2012	31	3	1	3	T3a	IVB	3	0	1	IV	1	2	2	0	3	2	1	Active follow-up	C22.0-Liver	8170/3: Hepatocellular carcinoma, NOS	Not recommended
38121452	2009	34	1	1	3	Blank(s)	Blank(s)	1	0	0	I	1	2	1	0	2	2	1	Active follow-up	C22.0-Liver	8170/3: Hepatocellular carcinoma, NOS	Not recommended
51988751	2011	39	1	1	3	T3a	IIIA	3	0	0	IIIA	1	2	1	0	3	2	1	Active follow-up	C22.0-Liver	8170/3: Hepatocellular carcinoma, NOS	Not recommended
49973833	2006	40	3	1	1	Blank(s)	Blank(s)	1	0	0	I	1	2	2	2	3	68	1	Active follow-up	C22.0-Liver	8170/3: Hepatocellular carcinoma, NOS	Surgery performed
64418302	2004	33	3	1	1	Blank(s)	Blank(s)	1	0	0	I	0	2	2	2	2	137	0	Active follow-up	C22.0-Liver	8170/3: Hepatocellular carcinoma, NOS	Surgery performed
34865657	2010	38	1	1	3	T3b	IIIB	3	0	0	IIIA	1	1	1	0	3	4	1	Active follow-up	C22.0-Liver	8170/3: Hepatocellular carcinoma, NOS	Not recommended, contraindicated due to other cond; autopsy only (1973-2002)
4499025	2005	33	1	2	1	Blank(s)	Blank(s)	3	0	0	IIIA	1	2	2	0	3	1	1	Active follow-up	C22.0-Liver	8170/3: Hepatocellular carcinoma, NOS	Not recommended
71474838	2014	38	3	1	3	T1	I	1	0	0	I	0	2	2	0	3	0	1	Active follow-up	C22.0-Liver	8170/3: Hepatocellular carcinoma, NOS	Not recommended
52012570	2011	40	1	1	3	T3a	IIIA	3	0	0	IIIA	0	2	1	0	3	4	0	Active follow-up	C22.0-Liver	8170/3: Hepatocellular carcinoma, NOS	Not recommended
27088591	2010	27	3	1	3	T1	I	1	0	0	I	1	2	2	0	3	4	1	Active follow-up	C22.0-Liver	8174/3: Hepatocellular carcinoma, clear cell type	Not recommended
71369161	2014	36	1	2	3	T3b	IVB	3	0	1	IV	1	1	1	0	4	1	0	Active follow-up	C22.0-Liver	8170/3: Hepatocellular carcinoma, NOS	Not recommended
97184611	2008	39	1	1	3	Blank(s)	Blank(s)	2	0	0	II	2	2	2	0	3	0	1	Active follow-up	C22.0-Liver	8170/3: Hepatocellular carcinoma, NOS	Not recommended
64551232	2005	23	1	2	1	Blank(s)	Blank(s)	3	0	0	IIIA	2	2	1	2	3	70	1	Active follow-up	C22.0-Liver	8170/3: Hepatocellular carcinoma, NOS	Surgery performed
51985994	2010	23	1	2	1	T3a	IIIA	3	0	0	IIIA	0	2	1	0	3	61	0	Active follow-up	C22.0-Liver	8170/3: Hepatocellular carcinoma, NOS	Not recommended
92612301	2009	24	1	2	3	Blank(s)	Blank(s)	3	1	1	IV	1	2	1	0	3	4	1	Active follow-up	C22.0-Liver	8170/3: Hepatocellular carcinoma, NOS	Not recommended
5349119	2010	30	1	1	3	T3b	IVB	3	0	1	IV	1	2	1	0	3	14	0	Active follow-up	C22.0-Liver	8170/3: Hepatocellular carcinoma, NOS	Not recommended
77108557	2013	39	1	1	3	T3a	IIIA	3	0	0	IIIA	1	2	1	0	3	0	1	Active follow-up	C22.0-Liver	8170/3: Hepatocellular carcinoma, NOS	Not recommended
26194448	2007	22	1	2	3	Blank(s)	Blank(s)	4	1	1	IV	0	2	1	2	3	27	1	Active follow-up	C22.0-Liver	8171/3: Hepatocellular carcinoma, fibrolamellar	Surgery performed
95062489	2015	38	1	1	3	T1	I	1	0	0	I	1	2	3	0	2	10	0	Active follow-up	C22.0-Liver	8170/3: Hepatocellular carcinoma, NOS	Not recommended
92548161	2008	27	1	1	1	Blank(s)	Blank(s)	3	0	0	IIIA	1	2	2	0	4	12	1	Active follow-up	C22.0-Liver	8170/3: Hepatocellular carcinoma, NOS	Not recommended
50956034	2008	37	1	1	2	Blank(s)	Blank(s)	3	0	1	IV	0	2	2	0	3	1	1	Active follow-up	C22.0-Liver	8170/3: Hepatocellular carcinoma, NOS	Not recommended
72742407	2012	21	3	1	1	T1	I	1	0	0	I	2	2	1	2	3	36	0	Active follow-up	C22.0-Liver	8170/3: Hepatocellular carcinoma, NOS	Surgery performed
44139609	2010	37	3	2	1	T1	I	1	0	0	I	1	1	2	2	3	10	1	Active follow-up	C22.0-Liver	8170/3: Hepatocellular carcinoma, NOS	Surgery performed
5271333	2007	38	3	1	1	Blank(s)	Blank(s)	1	0	0	I	0	0	2	2	3	52	1	Active follow-up	C22.0-Liver	8170/3: Hepatocellular carcinoma, NOS	Surgery performed
41537034	2014	21	2	1	1	T1	I	1	0	0	I	0	2	1	3	3	17	0	Active follow-up	C22.0-Liver	8171/3: Hepatocellular carcinoma, fibrolamellar	Surgery performed
64506277	2005	33	1	1	3	Blank(s)	Blank(s)	1	0	0	I	0	2	1	3	1	25	1	Active follow-up	C22.0-Liver	8170/3: Hepatocellular carcinoma, NOS	Surgery performed
26143479	2004	32	2	1	3	Blank(s)	Blank(s)	2	0	1	IV	1	2	1	0	2	3	1	Active follow-up	C22.0-Liver	8170/3: Hepatocellular carcinoma, NOS	Not recommended
97138797	2007	28	2	2	1	Blank(s)	Blank(s)	2	0	0	II	0	2	2	0	1	7	1	Active follow-up	C22.0-Liver	8170/3: Hepatocellular carcinoma, NOS	Not recommended
67116088	2008	34	1	1	1	Blank(s)	Blank(s)	3	0	1	IV	0	2	1	2	3	19	1	Active follow-up	C22.0-Liver	8170/3: Hepatocellular carcinoma, NOS	Surgery performed
40340258	2004	23	1	1	3	Blank(s)	Blank(s)	1	0	0	I	2	2	1	0	4	26	1	Active follow-up	C22.0-Liver	8170/3: Hepatocellular carcinoma, NOS	Not recommended
92571818	2008	37	2	1	3	Blank(s)	Blank(s)	1	0	0	I	1	2	1	0	3	1	1	Active follow-up	C22.0-Liver	8170/3: Hepatocellular carcinoma, NOS	Recommended but not performed, unknown reason
44195529	2013	39	1	2	3	T2	II	2	0	0	II	0	1	1	0	1	32	0	Active follow-up	C22.0-Liver	8170/3: Hepatocellular carcinoma, NOS	Not recommended
52973435	2014	39	1	2	3	T4	IVB	4	1	1	IV	1	2	1	0	4	2	1	Active follow-up	C22.0-Liver	8170/3: Hepatocellular carcinoma, NOS	Not recommended
51978052	2011	39	3	1	1	T3a	IIIA	3	0	0	IIIA	1	2	1	2	3	41	1	Active follow-up	C22.0-Liver	8170/3: Hepatocellular carcinoma, NOS	Surgery performed
53021266	2014	38	3	1	2	T1	I	1	0	0	I	2	2	1	0	2	9	1	Active follow-up	C22.0-Liver	8170/3: Hepatocellular carcinoma, NOS	Not recommended
67343876	2009	26	1	1	3	Blank(s)	Blank(s)	3	0	0	IIIA	1	2	2	1	2	4	0	Active follow-up	C22.0-Liver	8170/3: Hepatocellular carcinoma, NOS	Surgery performed
71516786	2015	40	3	1	1	T1	I	1	0	0	I	1	2	2	2	2	10	0	Active follow-up	C22.0-Liver	8170/3: Hepatocellular carcinoma, NOS	Surgery performed
35894668	2013	39	1	1	1	T2	II	2	0	0	II	1	1	1	3	2	35	0	Active follow-up	C22.0-Liver	8170/3: Hepatocellular carcinoma, NOS	Surgery performed
78171740	2006	37	1	2	2	Blank(s)	Blank(s)	2	0	0	II	1	2	2	2	3	6	1	Active follow-up	C22.0-Liver	8170/3: Hepatocellular carcinoma, NOS	Surgery performed
22096777	2009	27	3	1	2	Blank(s)	Blank(s)	3	0	1	IV	1	2	1	0	4	2	1	Active follow-up	C22.0-Liver	8170/3: Hepatocellular carcinoma, NOS	Not recommended
75162623	2004	37	1	2	2	Blank(s)	Blank(s)	4	1	1	IV	1	2	2	0	3	7	1	Active follow-up	C22.0-Liver	8170/3: Hepatocellular carcinoma, NOS	Not recommended
41488245	2013	35	2	1	2	T3b	IIIB	3	0	0	IIIA	1	2	1	0	3	0	1	Active follow-up	C22.0-Liver	8170/3: Hepatocellular carcinoma, NOS	Not recommended
93719515	2010	24	1	1	2	T3a	IIIA	3	0	0	IIIA	2	2	1	0	3	0	0	Active follow-up	C22.0-Liver	8170/3: Hepatocellular carcinoma, NOS	Not recommended
81096996	2013	36	2	1	1	T1	I	1	0	0	I	0	2	1	2	2	30	0	Active follow-up	C22.0-Liver	8172/3: Hepatocellular carcinoma, scirrhous	Surgery performed
98192032	2012	21	1	1	3	T3b	IIIB	3	0	0	IIIA	1	0	1	0	3	21	0	Active follow-up	C22.0-Liver	8171/3: Hepatocellular carcinoma, fibrolamellar	Not recommended
41359096	2007	29	1	1	3	Blank(s)	Blank(s)	3	1	0	IIIC	0	2	1	0	3	21	1	Active follow-up	C22.0-Liver	8170/3: Hepatocellular carcinoma, NOS	Not recommended
87849892	2012	36	1	1	3	T1	I	1	0	0	I	2	2	1	0	2	1	1	Active follow-up	C22.0-Liver	8170/3: Hepatocellular carcinoma, NOS	Not recommended
65812663	2004	40	3	1	3	Blank(s)	Blank(s)	1	0	0	I	2	2	2	0	2	137	0	Active follow-up	C22.0-Liver	8170/3: Hepatocellular carcinoma, NOS	Not recommended
53045773	2015	35	1	1	1	T2	II	2	0	0	II	0	1	1	0	2	5	0	Active follow-up	C22.0-Liver	8170/3: Hepatocellular carcinoma, NOS	Not recommended
18427187	2005	31	3	2	2	Blank(s)	Blank(s)	3	0	0	IIIA	1	2	2	2	3	24	1	Active follow-up	C22.0-Liver	8174/3: Hepatocellular carcinoma, clear cell type	Surgery performed
19839855	2014	38	1	1	3	T1	I	1	0	0	I	0	2	1	0	2	18	0	Active follow-up	C22.0-Liver	8170/3: Hepatocellular carcinoma, NOS	Not recommended
5326812	2009	36	1	1	1	Blank(s)	Blank(s)	2	0	0	II	1	0	2	2	3	77	0	Active follow-up	C22.0-Liver	8170/3: Hepatocellular carcinoma, NOS	Surgery performed
68520566	2009	40	3	1	1	Blank(s)	Blank(s)	1	0	0	I	1	2	2	2	1	76	0	Active follow-up	C22.0-Liver	8170/3: Hepatocellular carcinoma, NOS	Surgery performed
38117934	2010	38	1	2	2	T3a	IVB	3	0	1	IV	1	2	1	2	3	8	1	Active follow-up	C22.0-Liver	8170/3: Hepatocellular carcinoma, NOS	Surgery performed
11177522	2008	32	2	1	1	Blank(s)	Blank(s)	3	0	1	IV	1	2	1	0	3	3	1	Active follow-up	C22.0-Liver	8170/3: Hepatocellular carcinoma, NOS	Not recommended
75211681	2005	40	1	1	3	Blank(s)	Blank(s)	3	0	0	IIIA	2	2	2	1	3	29	1	Active follow-up	C22.0-Liver	8170/3: Hepatocellular carcinoma, NOS	Surgery performed
34878747	2010	35	1	1	1	T1	I	1	0	0	I	0	2	1	2	3	62	0	Active follow-up	C22.0-Liver	8170/3: Hepatocellular carcinoma, NOS	Surgery performed
22043265	2004	32	3	2	3	Blank(s)	Blank(s)	3	0	0	IIIA	1	2	2	0	4	3	1	Active follow-up	C22.0-Liver	8170/3: Hepatocellular carcinoma, NOS	Not recommended
41499338	2013	35	2	2	2	T1	I	1	0	0	I	1	1	1	2	2	27	0	Active follow-up	C22.0-Liver	8170/3: Hepatocellular carcinoma, NOS	Surgery performed
11043983	2004	38	2	1	1	Blank(s)	Blank(s)	4	0	0	IIIB	0	2	1	2	1	109	1	Active follow-up	C22.0-Liver	8171/3: Hepatocellular carcinoma, fibrolamellar	Surgery performed
6127656	2012	38	3	1	3	T3a	IIIA	3	0	0	IIIA	1	0	1	0	3	16	1	Active follow-up	C22.0-Liver	8170/3: Hepatocellular carcinoma, NOS	Not recommended
77046120	2013	25	2	1	3	T3a	IIIA	3	0	0	IIIA	1	2	1	0	3	1	1	Active follow-up	C22.0-Liver	8170/3: Hepatocellular carcinoma, NOS	Not recommended
71335975	2013	34	1	1	3	T1	I	1	0	0	I	0	2	2	0	2	2	1	Active follow-up	C22.0-Liver	8170/3: Hepatocellular carcinoma, NOS	Not recommended
40382332	2005	40	3	1	3	Blank(s)	Blank(s)	3	0	0	IIIA	1	2	1	3	3	48	1	Active follow-up	C22.0-Liver	8170/3: Hepatocellular carcinoma, NOS	Surgery performed
4499995	2005	40	1	1	1	Blank(s)	Blank(s)	1	0	0	I	1	2	2	2	3	38	1	Active follow-up	C22.0-Liver	8170/3: Hepatocellular carcinoma, NOS	Surgery performed
5426775	2011	39	1	2	1	T1	I	1	0	0	I	0	1	2	3	2	48	0	Active follow-up	C22.0-Liver	8170/3: Hepatocellular carcinoma, NOS	Surgery performed
50851777	2006	34	2	1	2	Blank(s)	Blank(s)	3	1	1	IV	1	2	1	0	3	1	1	Active follow-up	C22.0-Liver	8170/3: Hepatocellular carcinoma, NOS	Not recommended
40368760	2005	37	2	1	3	Blank(s)	Blank(s)	1	0	0	I	2	2	1	0	3	6	1	Active follow-up	C22.0-Liver	8170/3: Hepatocellular carcinoma, NOS	Not recommended
18601064	2009	35	2	1	1	Blank(s)	Blank(s)	2	0	0	II	1	2	1	3	2	72	0	Active follow-up	C22.0-Liver	8170/3: Hepatocellular carcinoma, NOS	Surgery performed
80016052	2004	35	2	2	1	Blank(s)	Blank(s)	2	0	0	II	1	2	1	3	1	136	0	Active follow-up	C22.0-Liver	8170/3: Hepatocellular carcinoma, NOS	Surgery performed
34754305	2008	40	3	1	1	Blank(s)	Blank(s)	1	0	0	I	1	2	3	1	2	35	1	Active follow-up	C22.0-Liver	8170/3: Hepatocellular carcinoma, NOS	Surgery performed
76023061	2005	31	2	1	1	Blank(s)	Blank(s)	2	0	0	II	2	2	1	2	3	78	1	Active follow-up	C22.0-Liver	8170/3: Hepatocellular carcinoma, NOS	Surgery performed
34795508	2009	37	2	1	1	Blank(s)	Blank(s)	2	0	0	II	0	1	2	1	2	38	1	Active follow-up	C22.0-Liver	8170/3: Hepatocellular carcinoma, NOS	Surgery performed
18440593	2006	34	1	2	1	Blank(s)	Blank(s)	1	0	0	I	0	2	1	2	2	113	0	Active follow-up	C22.0-Liver	8171/3: Hepatocellular carcinoma, fibrolamellar	Surgery performed
67089290	2008	37	1	2	3	Blank(s)	Blank(s)	3	0	1	IV	1	2	1	0	3	4	1	Active follow-up	C22.0-Liver	8170/3: Hepatocellular carcinoma, NOS	Not recommended
44217806	2014	40	2	1	3	T3b	IVB	3	0	1	IV	1	2	1	0	3	1	1	Active follow-up	C22.0-Liver	8170/3: Hepatocellular carcinoma, NOS	Not recommended, contraindicated due to other cond; autopsy only (1973-2002)
81053821	2012	35	1	1	1	T1	I	1	0	0	I	0	2	2	2	3	29	0	Active follow-up	C22.0-Liver	8170/3: Hepatocellular carcinoma, NOS	Surgery performed
6243212	2015	40	3	1	3	T3b	IIIB	3	0	0	IIIA	1	2	2	0	3	6	1	Active follow-up	C22.0-Liver	8170/3: Hepatocellular carcinoma, NOS	Not recommended
12084872	2012	38	3	1	3	T3a	IIIA	3	0	0	IIIA	1	2	2	0	3	2	1	Active follow-up	C22.0-Liver	8170/3: Hepatocellular carcinoma, NOS	Not recommended
11194345	2008	26	1	1	3	Blank(s)	Blank(s)	3	1	0	IIIC	1	2	2	2	3	18	1	Active follow-up	C22.0-Liver	8170/3: Hepatocellular carcinoma, NOS	Surgery performed
41340164	2007	35	2	1	2	Blank(s)	Blank(s)	1	0	0	I	2	0	1	0	3	2	1	Active follow-up	C22.0-Liver	8170/3: Hepatocellular carcinoma, NOS	Not recommended
96212816	2004	22	2	2	3	Blank(s)	Blank(s)	1	0	0	I	2	2	1	1	2	136	0	Active follow-up	C22.0-Liver	8170/3: Hepatocellular carcinoma, NOS	Surgery performed
71311213	2014	40	1	1	3	T1	IVB	1	0	1	IV	1	1	1	0	4	0	1	Active follow-up	C22.0-Liver	8170/3: Hepatocellular carcinoma, NOS	Not recommended
77125851	2014	34	1	1	1	T2	II	2	0	0	II	2	1	1	2	3	20	0	Active follow-up	C22.0-Liver	8170/3: Hepatocellular carcinoma, NOS	Surgery performed
44060375	2006	29	3	1	3	Blank(s)	Blank(s)	4	1	1	IV	1	0	2	0	3	0	1	Active follow-up	C22.0-Liver	8170/3: Hepatocellular carcinoma, NOS	Not recommended
92712984	2010	24	1	2	3	T2	II	2	0	0	II	1	2	1	0	2	1	1	Active follow-up	C22.0-Liver	8170/3: Hepatocellular carcinoma, NOS	Not recommended
44060973	2006	37	3	1	3	Blank(s)	Blank(s)	3	1	1	IV	1	2	2	0	3	0	1	Active follow-up	C22.0-Liver	8170/3: Hepatocellular carcinoma, NOS	Not recommended
44263823	2015	34	1	1	3	T2	II	2	0	0	II	0	1	1	1	2	4	0	Active follow-up	C22.0-Liver	8170/3: Hepatocellular carcinoma, NOS	Surgery performed
22114471	2010	40	3	1	3	T3a	IIIA	3	0	0	IIIA	1	2	1	0	3	2	1	Active follow-up	C22.0-Liver	8170/3: Hepatocellular carcinoma, NOS	Not recommended
94898069	2015	39	1	2	1	T1	I	1	0	0	I	1	1	2	1	2	11	0	Active follow-up	C22.0-Liver	8170/3: Hepatocellular carcinoma, NOS	Surgery performed
65924840	2007	38	3	1	3	Blank(s)	Blank(s)	3	0	0	IIIA	1	2	2	0	3	2	1	Active follow-up	C22.0-Liver	8170/3: Hepatocellular carcinoma, NOS	Not recommended
35839954	2015	31	1	2	1	T1	I	1	0	0	I	2	2	2	2	2	6	0	Active follow-up	C22.0-Liver	8170/3: Hepatocellular carcinoma, NOS	Surgery performed
76220657	2011	40	1	2	1	T3a	IIIA	3	0	0	IIIA	2	2	2	2	3	56	0	Active follow-up	C22.0-Liver	8170/3: Hepatocellular carcinoma, NOS	Surgery performed
35927390	2013	32	1	1	1	T1	I	1	0	0	I	1	0	2	2	3	27	0	Active follow-up	C22.0-Liver	8171/3: Hepatocellular carcinoma, fibrolamellar	Surgery performed
86910090	2013	35	1	2	2	T3a	IVB	3	0	1	IV	1	2	1	0	3	7	1	Active follow-up	C22.0-Liver	8170/3: Hepatocellular carcinoma, NOS	Not recommended
6197642	2014	30	3	1	2	T3a	IVB	3	0	1	IV	1	2	2	0	3	0	0	Active follow-up	C22.0-Liver	8170/3: Hepatocellular carcinoma, NOS	Not recommended
99119736	2014	36	2	1	3	T2	II	2	0	0	II	2	2	1	3	1	19	0	Active follow-up	C22.0-Liver	8170/3: Hepatocellular carcinoma, NOS	Surgery performed
41441945	2011	38	3	1	3	T1	I	1	0	0	I	1	2	2	3	2	56	0	Active follow-up	C22.0-Liver	8170/3: Hepatocellular carcinoma, NOS	Surgery performed
34864048	2010	38	1	1	1	T1	I	1	0	0	I	2	2	2	2	3	65	0	Active follow-up	C22.0-Liver	8170/3: Hepatocellular carcinoma, NOS	Surgery performed
51057842	2009	36	3	1	1	Blank(s)	Blank(s)	4	0	0	IIIB	0	1	2	0	3	8	1	Active follow-up	C22.0-Liver	8170/3: Hepatocellular carcinoma, NOS	Not recommended
5278793	2008	18	1	1	1	Blank(s)	Blank(s)	3	0	0	IIIA	0	0	1	2	3	94	0	Active follow-up	C22.0-Liver	8170/3: Hepatocellular carcinoma, NOS	Surgery performed
44026292	2004	27	3	1	3	Blank(s)	Blank(s)	2	0	0	II	1	2	1	2	2	51	0	Active follow-up	C22.0-Liver	8170/3: Hepatocellular carcinoma, NOS	Surgery performed
22074501	2006	37	1	1	3	Blank(s)	Blank(s)	3	0	0	IIIA	1	2	1	0	4	4	1	Active follow-up	C22.0-Liver	8170/3: Hepatocellular carcinoma, NOS	Not recommended
34809932	2009	18	1	2	2	Blank(s)	Blank(s)	3	0	0	IIIA	1	0	1	2	3	17	1	Active follow-up	C22.0-Liver	8170/3: Hepatocellular carcinoma, NOS	Surgery performed
71263332	2013	33	1	2	3	T1	I	1	0	0	I	1	2	2	0	1	28	0	Active follow-up	C22.0-Liver	8170/3: Hepatocellular carcinoma, NOS	Not recommended
70043658	2012	30	3	1	3	T3b	IIIB	3	0	0	IIIA	1	2	1	0	3	2	1	Active follow-up	C22.0-Liver	8170/3: Hepatocellular carcinoma, NOS	Not recommended
22070469	2007	38	1	1	2	Blank(s)	Blank(s)	3	0	0	IIIA	0	2	2	0	4	1	1	Active follow-up	C22.0-Liver	8170/3: Hepatocellular carcinoma, NOS	Recommended but not performed, unknown reason
5411702	2011	39	3	2	2	T1	IVB	1	1	1	IV	0	2	2	0	3	9	1	Active follow-up	C22.0-Liver	8170/3: Hepatocellular carcinoma, NOS	Not recommended
81084625	2012	33	2	1	3	T3b	IIIB	3	0	0	IIIA	1	2	1	0	3	0	1	Active follow-up	C22.0-Liver	8170/3: Hepatocellular carcinoma, NOS	Not recommended
38088086	2007	39	1	1	1	Blank(s)	Blank(s)	2	0	0	II	0	2	1	2	3	41	1	Active follow-up	C22.0-Liver	8170/3: Hepatocellular carcinoma, NOS	Surgery performed
29090312	2006	36	1	1	1	Blank(s)	Blank(s)	2	0	0	II	2	2	1	2	3	112	0	Active follow-up	C22.0-Liver	8170/3: Hepatocellular carcinoma, NOS	Surgery performed
80090967	2008	37	1	1	3	Blank(s)	Blank(s)	2	0	0	II	0	2	1	0	2	69	1	Active follow-up	C22.0-Liver	8170/3: Hepatocellular carcinoma, NOS	Not recommended
70114141	2013	37	3	1	1	T1	I	1	0	0	I	2	1	2	2	3	34	0	Active follow-up	C22.0-Liver	8170/3: Hepatocellular carcinoma, NOS	Surgery performed
52066031	2012	26	1	1	3	T3b	IVB	3	0	1	IV	1	2	1	0	4	0	0	Active follow-up	C22.0-Liver	8170/3: Hepatocellular carcinoma, NOS	Not recommended
50897339	2007	40	1	1	1	Blank(s)	Blank(s)	1	0	0	I	0	2	2	1	2	105	0	Active follow-up	C22.0-Liver	8170/3: Hepatocellular carcinoma, NOS	Surgery performed
68442573	2009	37	3	1	3	Blank(s)	Blank(s)	2	0	0	II	1	2	2	2	1	77	0	Active follow-up	C22.0-Liver	8170/3: Hepatocellular carcinoma, NOS	Surgery performed
67244126	2009	36	3	1	3	Blank(s)	Blank(s)	3	0	0	IIIA	1	2	1	0	4	11	1	Active follow-up	C22.0-Liver	8170/3: Hepatocellular carcinoma, NOS	Not recommended, contraindicated due to other cond; autopsy only (1973-2002)
26228147	2008	38	1	1	3	Blank(s)	Blank(s)	1	0	0	I	0	2	2	0	2	95	0	Active follow-up	C22.0-Liver	8170/3: Hepatocellular carcinoma, NOS	Not recommended
22047969	2004	26	3	1	1	Blank(s)	Blank(s)	1	0	0	I	1	2	1	0	2	0	1	Active follow-up	C22.0-Liver	8170/3: Hepatocellular carcinoma, NOS	Not recommended
44180856	2012	37	3	2	2	T2	II	2	0	0	II	2	0	2	2	1	1	0	Active follow-up	C22.0-Liver	8170/3: Hepatocellular carcinoma, NOS	Surgery performed
76179816	2010	37	3	1	1	T4	IIIC	4	0	0	IIIB	1	1	2	2	3	13	1	Active follow-up	C22.0-Liver	8170/3: Hepatocellular carcinoma, NOS	Surgery performed
12171842	2014	29	1	1	1	T1	I	1	0	0	I	2	2	1	1	2	9	1	Active follow-up	C22.0-Liver	8170/3: Hepatocellular carcinoma, NOS	Surgery performed
69957542	2012	20	3	2	3	T3a	IVA	3	1	0	IIIC	1	2	1	0	3	4	1	Active follow-up	C22.0-Liver	8171/3: Hepatocellular carcinoma, fibrolamellar	Not recommended
65650422	2005	37	3	1	3	Blank(s)	Blank(s)	4	0	0	IIIB	1	2	1	2	3	8	1	Active follow-up	C22.0-Liver	8170/3: Hepatocellular carcinoma, NOS	Surgery performed
64528558	2005	26	2	1	3	Blank(s)	Blank(s)	3	0	0	IIIA	1	2	1	0	3	0	1	Active follow-up	C22.0-Liver	8170/3: Hepatocellular carcinoma, NOS	Not recommended
68535587	2010	39	1	1	1	T1	I	1	0	0	I	2	2	1	2	3	58	0	Active follow-up	C22.0-Liver	8170/3: Hepatocellular carcinoma, NOS	Surgery performed
22170508	2014	32	3	1	3	T3b	IIIB	3	0	0	IIIA	1	2	1	0	3	3	1	Active follow-up	C22.0-Liver	8170/3: Hepatocellular carcinoma, NOS	Not recommended
71448356	2014	28	1	2	1	T1	I	1	0	0	I	0	1	2	1	1	20	0	Active follow-up	C22.0-Liver	8170/3: Hepatocellular carcinoma, NOS	Surgery performed
43171963	2014	24	1	2	3	T2	II	2	0	0	II	0	2	1	0	2	19	0	Active follow-up	C22.0-Liver	8170/3: Hepatocellular carcinoma, NOS	Not recommended
5260856	2007	23	3	1	1	Blank(s)	Blank(s)	1	0	0	I	2	2	1	0	3	16	1	Active follow-up	C22.0-Liver	8170/3: Hepatocellular carcinoma, NOS	Not recommended
70005016	2012	21	1	1	3	T3a	IIIA	3	0	0	IIIA	0	1	1	0	3	9	1	Active follow-up	C22.0-Liver	8170/3: Hepatocellular carcinoma, NOS	Not recommended
51965902	2011	24	3	1	1	T2	II	2	0	0	II	2	2	1	1	2	47	0	Active follow-up	C22.0-Liver	8170/3: Hepatocellular carcinoma, NOS	Surgery performed
67079951	2008	28	2	1	2	Blank(s)	Blank(s)	3	0	1	IV	1	1	2	0	3	4	1	Active follow-up	C22.0-Liver	8170/3: Hepatocellular carcinoma, NOS	Not recommended
53081455	2015	24	2	2	3	T3a	IVB	3	0	1	IV	1	2	1	0	3	4	1	Active follow-up	C22.0-Liver	8170/3: Hepatocellular carcinoma, NOS	Not recommended
22072388	2006	30	3	2	2	Blank(s)	Blank(s)	1	0	0	I	2	2	1	1	3	19	1	Active follow-up	C22.0-Liver	8170/3: Hepatocellular carcinoma, NOS	Surgery performed
51880500	2009	36	2	1	2	Blank(s)	Blank(s)	3	1	1	IV	1	2	2	0	3	2	1	Active follow-up	C22.0-Liver	8170/3: Hepatocellular carcinoma, NOS	Not recommended
92740078	2010	36	1	2	1	T3b	IIIB	3	0	0	IIIA	1	2	3	0	3	8	1	Active follow-up	C22.0-Liver	8170/3: Hepatocellular carcinoma, NOS	Not recommended
64330198	2004	33	1	1	1	Blank(s)	Blank(s)	1	0	0	I	0	2	1	2	3	142	0	Active follow-up	C22.0-Liver	8170/3: Hepatocellular carcinoma, NOS	Surgery performed
35952873	2014	37	1	2	2	T1	IVA	1	1	0	IIIC	1	2	1	2	3	19	0	Active follow-up	C22.0-Liver	8171/3: Hepatocellular carcinoma, fibrolamellar	Surgery performed
93829657	2012	31	2	1	3	T1	I	1	0	0	I	1	2	1	0	2	38	0	Active follow-up	C22.0-Liver	8174/3: Hepatocellular carcinoma, clear cell type	Not recommended
6150507	2007	37	1	1	3	Blank(s)	Blank(s)	1	0	0	I	1	1	1	3	1	96	0	Active follow-up	C22.0-Liver	8170/3: Hepatocellular carcinoma, NOS	Surgery performed
99010097	2013	23	2	1	2	T2	IVB	2	0	1	IV	1	2	2	0	2	0	1	Active follow-up	C22.0-Liver	8170/3: Hepatocellular carcinoma, NOS	Not recommended
72630827	2014	27	1	1	1	T1	I	1	0	0	I	1	1	1	0	1	15	0	Active follow-up	C22.0-Liver	8170/3: Hepatocellular carcinoma, NOS	Not recommended
4482540	2005	28	3	1	1	Blank(s)	Blank(s)	3	0	1	IV	1	0	1	2	3	17	1	Active follow-up	C22.0-Liver	8170/3: Hepatocellular carcinoma, NOS	Surgery performed
71272534	2013	21	1	2	3	T1	I	1	0	0	I	0	2	1	0	3	27	0	Active follow-up	C22.0-Liver	8171/3: Hepatocellular carcinoma, fibrolamellar	Not recommended
96187985	2004	20	1	1	1	Blank(s)	Blank(s)	1	0	0	I	2	2	1	0	3	23	1	Active follow-up	C22.0-Liver	8170/3: Hepatocellular carcinoma, NOS	Not recommended
52099823	2012	39	2	1	2	T3a	IIIA	3	0	0	IIIA	1	2	2	0	3	13	1	Active follow-up	C22.0-Liver	8172/3: Hepatocellular carcinoma, scirrhous	Not recommended
40372347	2005	24	1	2	3	Blank(s)	Blank(s)	1	0	0	I	1	1	1	2	1	37	1	Active follow-up	C22.0-Liver	8170/3: Hepatocellular carcinoma, NOS	Surgery performed
93876629	2012	34	1	2	3	T1	I	1	0	0	I	0	2	1	0	1	44	0	Active follow-up	C22.0-Liver	8170/3: Hepatocellular carcinoma, NOS	Not recommended
26167681	2006	26	1	1	2	Blank(s)	Blank(s)	3	0	0	IIIA	2	2	1	1	3	13	1	Active follow-up	C22.0-Liver	8171/3: Hepatocellular carcinoma, fibrolamellar	Surgery performed
5381468	2009	38	3	1	3	Blank(s)	Blank(s)	1	0	0	I	1	2	1	0	3	1	1	Active follow-up	C22.0-Liver	8170/3: Hepatocellular carcinoma, NOS	Not recommended
44070840	2007	40	1	1	3	Blank(s)	Blank(s)	2	0	0	II	1	2	2	0	2	6	1	Active follow-up	C22.0-Liver	8170/3: Hepatocellular carcinoma, NOS	Not recommended
22096130	2009	30	3	1	3	Blank(s)	Blank(s)	2	1	1	IV	0	2	2	2	3	3	1	Active follow-up	C22.0-Liver	8171/3: Hepatocellular carcinoma, fibrolamellar	Surgery performed
33675841	2004	22	1	1	3	Blank(s)	Blank(s)	2	0	0	II	0	2	2	2	3	134	0	Active follow-up	C22.0-Liver	8171/3: Hepatocellular carcinoma, fibrolamellar	Surgery performed
80087711	2008	33	1	2	3	Blank(s)	Blank(s)	1	0	0	I	1	2	3	0	1	5	1	Active follow-up	C22.0-Liver	8170/3: Hepatocellular carcinoma, NOS	Not recommended
65748937	2006	34	1	1	3	Blank(s)	Blank(s)	1	1	0	IIIC	1	2	1	0	3	16	1	Active follow-up	C22.0-Liver	8170/3: Hepatocellular carcinoma, NOS	Not recommended
4518772	2006	39	1	1	3	Blank(s)	Blank(s)	2	0	0	II	0	2	1	3	2	116	0	Active follow-up	C22.0-Liver	8170/3: Hepatocellular carcinoma, NOS	Surgery performed
18460069	2005	24	1	1	1	Blank(s)	Blank(s)	1	0	0	I	2	2	3	2	3	124	0	Active follow-up	C22.0-Liver	8170/3: Hepatocellular carcinoma, NOS	Surgery performed
35986856	2014	37	3	1	3	T1	I	1	0	0	I	2	2	1	1	1	14	0	Active follow-up	C22.0-Liver	8170/3: Hepatocellular carcinoma, NOS	Surgery performed
34831354	2009	30	3	1	2	Blank(s)	Blank(s)	3	0	0	IIIA	1	2	2	2	3	7	1	Active follow-up	C22.0-Liver	8170/3: Hepatocellular carcinoma, NOS	Surgery performed
5338473	2009	35	1	2	1	Blank(s)	Blank(s)	2	0	0	II	2	2	1	2	2	73	0	Active follow-up	C22.0-Liver	8170/3: Hepatocellular carcinoma, NOS	Surgery performed
97227058	2008	26	1	1	3	Blank(s)	Blank(s)	1	0	0	I	0	2	1	2	3	84	0	Active follow-up	C22.0-Liver	8170/3: Hepatocellular carcinoma, NOS	Surgery performed
69949763	2012	39	1	1	1	T1	I	1	0	0	I	0	0	2	2	3	43	0	Active follow-up	C22.0-Liver	8170/3: Hepatocellular carcinoma, NOS	Surgery performed
34779931	2008	38	3	2	2	Blank(s)	Blank(s)	1	0	0	I	0	1	3	2	1	87	0	Active follow-up	C22.0-Liver	8170/3: Hepatocellular carcinoma, NOS	Surgery performed
63089736	2010	39	3	1	1	T4	IIIC	4	0	0	IIIB	1	0	2	2	3	6	1	Active follow-up	C22.0-Liver	8170/3: Hepatocellular carcinoma, NOS	Surgery performed
29131953	2008	26	1	1	3	Blank(s)	Blank(s)	1	0	1	IV	0	2	2	0	4	19	1	Active follow-up	C22.0-Liver	8171/3: Hepatocellular carcinoma, fibrolamellar	Not recommended
34671285	2006	37	3	1	1	Blank(s)	Blank(s)	2	0	0	II	0	1	1	3	2	117	0	Active follow-up	C22.0-Liver	8170/3: Hepatocellular carcinoma, NOS	Surgery performed
78149513	2004	25	1	1	3	Blank(s)	Blank(s)	1	0	0	I	2	2	1	0	4	28	1	Active follow-up	C22.0-Liver	8170/3: Hepatocellular carcinoma, NOS	Not recommended
99032227	2013	35	1	1	1	T4	IIIC	4	0	0	IIIB	1	2	2	0	3	8	1	Active follow-up	C22.0-Liver	8170/3: Hepatocellular carcinoma, NOS	Not recommended
71353247	2014	28	3	1	3	T3b	IIIB	3	0	0	IIIA	1	2	2	0	3	5	1	Active follow-up	C22.0-Liver	8170/3: Hepatocellular carcinoma, NOS	Not recommended
12064458	2011	37	1	1	3	T2	II	2	0	0	II	1	2	1	1	1	16	1	Active follow-up	C22.0-Liver	8170/3: Hepatocellular carcinoma, NOS	Surgery performed
29237306	2014	35	3	2	1	T3b	IIIB	3	0	0	IIIA	1	1	1	0	3	1	1	Active follow-up	C22.0-Liver	8170/3: Hepatocellular carcinoma, NOS	Not recommended, contraindicated due to other cond; autopsy only (1973-2002)
68589316	2010	39	3	1	2	T2	II	2	0	0	II	1	2	2	2	3	1	1	Active follow-up	C22.0-Liver	8170/3: Hepatocellular carcinoma, NOS	Surgery performed
70107690	2012	38	2	2	3	T1	I	1	0	0	I	0	2	1	0	2	41	0	Active follow-up	C22.0-Liver	8170/3: Hepatocellular carcinoma, NOS	Not recommended
4527909	2006	40	3	2	1	Blank(s)	Blank(s)	2	0	0	II	0	0	2	0	2	116	0	Active follow-up	C22.0-Liver	8170/3: Hepatocellular carcinoma, NOS	Not recommended
64292936	2004	38	3	1	1	Blank(s)	Blank(s)	4	0	0	IIIB	2	2	2	0	4	1	1	Active follow-up	C22.0-Liver	8170/3: Hepatocellular carcinoma, NOS	Not recommended
77059353	2013	18	1	2	2	T2	II	2	0	0	II	0	2	1	2	2	35	0	Active follow-up	C22.0-Liver	8171/3: Hepatocellular carcinoma, fibrolamellar	Surgery performed
68706530	2010	37	3	1	3	T3b	IIIB	3	0	0	IIIA	0	2	1	1	4	20	1	Active follow-up	C22.0-Liver	8170/3: Hepatocellular carcinoma, NOS	Surgery performed
65920165	2007	34	2	1	3	Blank(s)	Blank(s)	3	0	0	IIIA	1	2	1	0	4	0	0	Active follow-up	C22.0-Liver	8170/3: Hepatocellular carcinoma, NOS	Not recommended
49932595	2004	40	1	1	3	Blank(s)	Blank(s)	3	0	0	IIIA	1	2	2	0	3	4	1	Active follow-up	C22.0-Liver	8170/3: Hepatocellular carcinoma, NOS	Not recommended
72672486	2015	32	1	2	1	T3a	IIIA	3	0	0	IIIA	2	2	2	2	3	5	0	Active follow-up	C22.0-Liver	8170/3: Hepatocellular carcinoma, NOS	Surgery performed
29178504	2011	29	1	2	1	T1	I	1	0	0	I	1	0	3	0	3	1	1	Active follow-up	C22.0-Liver	8170/3: Hepatocellular carcinoma, NOS	Recommended but not performed, unknown reason
50921172	2007	31	1	2	3	Blank(s)	Blank(s)	3	1	0	IIIC	2	2	2	3	3	29	1	Active follow-up	C22.0-Liver	8171/3: Hepatocellular carcinoma, fibrolamellar	Surgery performed
41432633	2011	34	2	1	3	T3b	IVB	3	0	1	IV	1	2	1	0	4	17	0	Active follow-up	C22.0-Liver	8170/3: Hepatocellular carcinoma, NOS	Not recommended
12209704	2015	40	3	1	3	T3a	IIIA	3	0	0	IIIA	2	2	2	0	3	0	1	Active follow-up	C22.0-Liver	8170/3: Hepatocellular carcinoma, NOS	Not recommended
68678496	2011	29	1	1	1	T2	II	2	0	0	II	1	2	1	2	2	58	0	Active follow-up	C22.0-Liver	8170/3: Hepatocellular carcinoma, NOS	Surgery performed
68734425	2011	33	1	1	1	T2	II	2	0	0	II	0	0	2	2	1	33	0	Active follow-up	C22.0-Liver	8170/3: Hepatocellular carcinoma, NOS	Surgery performed
72639408	2015	30	1	1	1	T1	I	1	0	0	I	0	2	1	2	2	6	0	Active follow-up	C22.0-Liver	8170/3: Hepatocellular carcinoma, NOS	Surgery performed
51062280	2009	26	3	1	2	Blank(s)	Blank(s)	3	0	0	IIIA	1	2	1	0	3	2	1	Active follow-up	C22.0-Liver	8170/3: Hepatocellular carcinoma, NOS	Not recommended
68450339	2009	34	3	1	3	Blank(s)	Blank(s)	3	1	1	IV	1	2	2	0	3	0	1	Active follow-up	C22.0-Liver	8170/3: Hepatocellular carcinoma, NOS	Not recommended
34812768	2009	38	2	1	3	Blank(s)	Blank(s)	4	1	1	IV	1	1	1	0	3	33	1	Active follow-up	C22.0-Liver	8170/3: Hepatocellular carcinoma, NOS	Not recommended
69921372	2012	32	3	2	3	T3a	IVA	3	1	0	IIIC	1	2	1	0	3	13	1	Active follow-up	C22.0-Liver	8170/3: Hepatocellular carcinoma, NOS	Not recommended
4529251	2006	39	1	2	1	Blank(s)	Blank(s)	3	0	0	IIIA	2	2	1	0	3	12	1	Active follow-up	C22.0-Liver	8170/3: Hepatocellular carcinoma, NOS	Not recommended
72694874	2015	39	3	1	1	T1	I	1	0	0	I	1	2	1	2	3	4	0	Active follow-up	C22.0-Liver	8170/3: Hepatocellular carcinoma, NOS	Surgery performed
69976590	2012	39	3	1	2	T3a	IVB	3	0	1	IV	1	2	2	0	3	0	1	Active follow-up	C22.0-Liver	8170/3: Hepatocellular carcinoma, NOS	Not recommended
6157717	2013	38	3	1	3	T3b	IVB	3	0	1	IV	1	1	2	0	4	29	0	Active follow-up	C22.0-Liver	8170/3: Hepatocellular carcinoma, NOS	Not recommended
68454080	2009	21	1	1	1	Blank(s)	Blank(s)	3	0	0	IIIA	0	0	1	2	3	63	1	Active follow-up	C22.0-Liver	8171/3: Hepatocellular carcinoma, fibrolamellar	Surgery performed
18555614	2008	25	1	2	1	Blank(s)	Blank(s)	1	0	0	I	0	2	1	2	3	87	0	Active follow-up	C22.0-Liver	8170/3: Hepatocellular carcinoma, NOS	Surgery performed
29062829	2004	36	1	1	3	Blank(s)	Blank(s)	1	0	0	I	0	2	2	0	2	10	1	Active follow-up	C22.0-Liver	8170/3: Hepatocellular carcinoma, NOS	Recommended but not performed, unknown reason
51032499	2008	30	2	1	2	Blank(s)	Blank(s)	1	0	1	IV	1	2	2	0	3	0	1	Active follow-up	C22.0-Liver	8170/3: Hepatocellular carcinoma, NOS	Not recommended
41437017	2011	36	2	1	2	T4	IVB	4	0	1	IV	2	2	1	0	3	2	1	Active follow-up	C22.0-Liver	8170/3: Hepatocellular carcinoma, NOS	Not recommended
68538224	2010	33	3	2	1	T3a	IIIA	3	0	0	IIIA	1	2	2	0	3	26	1	Active follow-up	C22.0-Liver	8170/3: Hepatocellular carcinoma, NOS	Not recommended
11061092	2005	31	2	1	1	Blank(s)	Blank(s)	3	0	0	IIIA	1	2	2	0	4	12	1	Active follow-up	C22.0-Liver	8170/3: Hepatocellular carcinoma, NOS	Not recommended, contraindicated due to other cond; autopsy only (1973-2002)
18578110	2009	32	2	1	1	Blank(s)	Blank(s)	1	0	0	I	0	2	1	2	3	74	0	Active follow-up	C22.0-Liver	8171/3: Hepatocellular carcinoma, fibrolamellar	Surgery performed
97109975	2005	29	2	2	1	Blank(s)	Blank(s)	2	0	0	II	1	2	2	2	3	124	0	Active follow-up	C22.0-Liver	8170/3: Hepatocellular carcinoma, NOS	Surgery performed
98080099	2009	39	1	1	1	Blank(s)	Blank(s)	2	0	0	II	1	2	2	2	3	72	0	Active follow-up	C22.0-Liver	8171/3: Hepatocellular carcinoma, fibrolamellar	Surgery performed
52941324	2012	29	3	1	1	T1	I	1	0	0	I	1	2	1	2	3	5	1	Active follow-up	C22.0-Liver	8170/3: Hepatocellular carcinoma, NOS	Surgery performed
91412812	2006	21	1	2	1	Blank(s)	Blank(s)	3	0	0	IIIA	1	2	1	1	3	1	1	Active follow-up	C22.0-Liver	8170/3: Hepatocellular carcinoma, NOS	Surgery performed
50830654	2006	40	1	1	3	Blank(s)	Blank(s)	3	1	1	IV	1	2	1	0	3	1	1	Active follow-up	C22.0-Liver	8170/3: Hepatocellular carcinoma, NOS	Not recommended
26132721	2004	38	1	1	1	Blank(s)	Blank(s)	1	0	0	I	2	2	2	3	1	134	0	Active follow-up	C22.0-Liver	8170/3: Hepatocellular carcinoma, NOS	Surgery performed
49968611	2005	27	3	1	3	Blank(s)	Blank(s)	4	0	0	IIIB	1	2	1	2	3	15	1	Active follow-up	C22.0-Liver	8170/3: Hepatocellular carcinoma, NOS	Surgery performed
19866637	2015	37	2	1	3	T3b	IIIB	3	0	0	IIIA	1	0	1	0	3	0	1	Active follow-up	C22.0-Liver	8170/3: Hepatocellular carcinoma, NOS	Not recommended, contraindicated due to other cond; autopsy only (1973-2002)
70077119	2011	40	2	1	1	T1	I	1	0	0	I	0	2	2	0	2	50	0	Active follow-up	C22.0-Liver	8170/3: Hepatocellular carcinoma, NOS	Not recommended
68674697	2011	33	1	2	2	T2	II	2	0	0	II	2	2	1	2	3	59	0	Active follow-up	C22.0-Liver	8170/3: Hepatocellular carcinoma, NOS	Surgery performed
70136629	2013	36	2	1	3	T1	I	1	0	0	I	0	1	2	0	3	28	0	Active follow-up	C22.0-Liver	8170/3: Hepatocellular carcinoma, NOS	Not recommended
72771383	2015	33	1	1	3	T2	II	2	0	0	II	1	2	1	0	3	8	0	Active follow-up	C22.0-Liver	8170/3: Hepatocellular carcinoma, NOS	Not recommended
68536319	2010	40	3	2	2	T2	II	2	0	0	II	1	2	2	2	3	67	0	Active follow-up	C22.0-Liver	8170/3: Hepatocellular carcinoma, NOS	Surgery performed
76084649	2008	29	1	2	1	Blank(s)	Blank(s)	1	0	0	I	0	2	2	2	3	90	0	Active follow-up	C22.0-Liver	8170/3: Hepatocellular carcinoma, NOS	Surgery performed
38213803	2014	36	3	1	1	T3b	IIIB	3	0	0	IIIA	1	0	2	2	3	10	1	Active follow-up	C22.0-Liver	8170/3: Hepatocellular carcinoma, NOS	Surgery performed
79043475	2006	37	2	2	3	Blank(s)	Blank(s)	1	0	0	I	0	2	1	2	3	113	0	Active follow-up	C22.0-Liver	8170/3: Hepatocellular carcinoma, NOS	Surgery performed
81158408	2015	25	2	1	3	T3a	IVB	3	1	1	IV	2	2	1	0	3	1	1	Active follow-up	C22.0-Liver	8171/3: Hepatocellular carcinoma, fibrolamellar	Not recommended
71501087	2014	30	3	1	3	T3b	IVA	3	1	0	IIIC	1	2	2	0	3	2	1	Active follow-up	C22.0-Liver	8170/3: Hepatocellular carcinoma, NOS	Not recommended
65669622	2006	31	3	1	3	Blank(s)	Blank(s)	3	0	0	IIIA	1	2	2	0	3	1	1	Active follow-up	C22.0-Liver	8170/3: Hepatocellular carcinoma, NOS	Not recommended
76087734	2008	38	1	2	3	Blank(s)	Blank(s)	2	0	0	II	2	2	2	0	2	47	1	Active follow-up	C22.0-Liver	8170/3: Hepatocellular carcinoma, NOS	Not recommended
40373169	2004	40	2	1	1	Blank(s)	Blank(s)	1	0	0	I	0	2	2	2	2	1	1	Active follow-up	C22.0-Liver	8170/3: Hepatocellular carcinoma, NOS	Surgery performed
44091804	2008	35	3	1	1	Blank(s)	Blank(s)	2	0	0	II	1	2	1	2	3	6	1	Active follow-up	C22.0-Liver	8170/3: Hepatocellular carcinoma, NOS	Surgery performed
67035920	2007	33	3	1	3	Blank(s)	Blank(s)	1	0	0	I	1	1	1	0	3	0	1	Active follow-up	C22.0-Liver	8170/3: Hepatocellular carcinoma, NOS	Not recommended, contraindicated due to other cond; autopsy only (1973-2002)
12067914	2011	39	3	2	1	T2	II	2	0	0	II	1	0	2	0	3	50	0	Active follow-up	C22.0-Liver	8170/3: Hepatocellular carcinoma, NOS	Not recommended
67146142	2008	31	1	1	2	Blank(s)	Blank(s)	4	0	1	IV	1	2	2	2	3	5	1	Active follow-up	C22.0-Liver	8170/3: Hepatocellular carcinoma, NOS	Surgery performed
69953315	2012	26	1	1	1	T3a	IVA	3	1	0	IIIC	0	2	1	0	3	43	0	Active follow-up	C22.0-Liver	8171/3: Hepatocellular carcinoma, fibrolamellar	Not recommended
67288565	2009	29	1	1	2	Blank(s)	Blank(s)	3	0	1	IV	0	2	1	0	4	1	1	Active follow-up	C22.0-Liver	8170/3: Hepatocellular carcinoma, NOS	Not recommended
91390214	2005	39	2	1	3	Blank(s)	Blank(s)	3	0	0	IIIA	1	2	2	1	3	10	1	Active follow-up	C22.0-Liver	8170/3: Hepatocellular carcinoma, NOS	Surgery performed
54542982	2006	21	1	2	3	Blank(s)	Blank(s)	1	0	0	I	2	2	2	2	3	115	0	Active follow-up	C22.0-Liver	8171/3: Hepatocellular carcinoma, fibrolamellar	Surgery performed
11061161	2005	35	1	1	3	Blank(s)	Blank(s)	1	0	0	I	1	2	2	0	3	14	1	Active follow-up	C22.0-Liver	8170/3: Hepatocellular carcinoma, NOS	Not recommended, contraindicated due to other cond; autopsy only (1973-2002)
44197432	2012	40	2	1	3	T3b	IVB	3	0	1	IV	1	1	1	0	4	0	1	Active follow-up	C22.0-Liver	8170/3: Hepatocellular carcinoma, NOS	Not recommended
77013842	2011	35	1	2	3	T1	I	1	0	0	I	0	2	2	1	2	7	1	Active follow-up	C22.0-Liver	8170/3: Hepatocellular carcinoma, NOS	Surgery performed
70026922	2012	28	3	1	1	T2	II	2	0	0	II	1	1	1	0	2	1	1	Active follow-up	C22.0-Liver	8170/3: Hepatocellular carcinoma, NOS	Not recommended
79182001	2006	29	2	1	3	Blank(s)	Blank(s)	1	0	0	I	2	2	2	0	3	10	1	Active follow-up	C22.0-Liver	8170/3: Hepatocellular carcinoma, NOS	Recommended but not performed, unknown reason
4422194	2004	35	3	1	2	Blank(s)	Blank(s)	2	0	0	II	1	2	1	2	2	59	1	Active follow-up	C22.0-Liver	8170/3: Hepatocellular carcinoma, NOS	Surgery performed
50898753	2015	40	3	1	2	T2	II	2	0	0	II	1	0	2	2	3	4	0	Active follow-up	C22.0-Liver	8170/3: Hepatocellular carcinoma, NOS	Surgery performed
41405234	2010	24	2	1	3	T3b	IIIB	3	0	0	IIIA	1	2	1	0	3	22	0	Active follow-up	C22.0-Liver	8170/3: Hepatocellular carcinoma, NOS	Not recommended
38172764	2012	24	1	2	1	T1	I	1	0	0	I	0	0	1	2	4	29	0	Active follow-up	C22.0-Liver	8170/3: Hepatocellular carcinoma, NOS	Surgery performed
41379632	2007	36	2	1	3	Blank(s)	Blank(s)	2	0	0	II	1	1	1	0	2	20	1	Active follow-up	C22.0-Liver	8170/3: Hepatocellular carcinoma, NOS	Not recommended
38188346	2012	28	3	1	3	T3a	IVB	3	0	1	IV	1	0	2	0	3	4	1	Active follow-up	C22.0-Liver	8171/3: Hepatocellular carcinoma, fibrolamellar	Not recommended
77117741	2013	38	1	2	1	T1	I	1	0	0	I	1	2	2	3	1	26	0	Active follow-up	C22.0-Liver	8170/3: Hepatocellular carcinoma, NOS	Surgery performed
41478730	2012	21	2	2	3	T4	IVB	4	1	1	IV	2	2	1	0	4	33	1	Active follow-up	C22.0-Liver	8171/3: Hepatocellular carcinoma, fibrolamellar	Not recommended, contraindicated due to other cond; autopsy only (1973-2002)
70039782	2012	40	1	1	1	T3a	IIIA	3	0	0	IIIA	0	1	1	2	3	14	1	Active follow-up	C22.0-Liver	8170/3: Hepatocellular carcinoma, NOS	Surgery performed
92668092	2009	24	2	1	3	Blank(s)	Blank(s)	3	0	0	IIIA	0	2	1	0	3	38	1	Active follow-up	C22.0-Liver	8171/3: Hepatocellular carcinoma, fibrolamellar	Recommended but not performed, unknown reason
72901159	2015	19	1	2	1	T1	I	1	0	0	I	2	0	1	2	3	0	0	Active follow-up	C22.0-Liver	8171/3: Hepatocellular carcinoma, fibrolamellar	Surgery performed
4528104	2006	20	1	1	1	Blank(s)	Blank(s)	3	0	0	IIIA	0	0	1	2	3	29	1	Active follow-up	C22.0-Liver	8170/3: Hepatocellular carcinoma, NOS	Surgery performed
29106696	2007	30	3	1	3	Blank(s)	Blank(s)	4	0	0	IIIB	1	2	2	0	3	14	1	Active follow-up	C22.0-Liver	8170/3: Hepatocellular carcinoma, NOS	Not recommended
53071346	2015	31	3	1	1	T1	I	1	0	0	I	2	0	2	2	1	9	0	Active follow-up	C22.0-Liver	8170/3: Hepatocellular carcinoma, NOS	Surgery performed
94856377	2014	32	3	1	3	T3b	IVA	3	1	0	IIIC	1	2	2	0	3	3	1	Active follow-up	C22.0-Liver	8170/3: Hepatocellular carcinoma, NOS	Not recommended
70147730	2010	26	2	1	3	T3b	IIIB	3	0	0	IIIA	1	2	1	1	2	9	1	Active follow-up	C22.0-Liver	8170/3: Hepatocellular carcinoma, NOS	Surgery performed
71313549	2013	40	3	1	1	T2	IVB	2	0	1	IV	1	0	2	2	2	24	0	Active follow-up	C22.0-Liver	8170/3: Hepatocellular carcinoma, NOS	Surgery performed
76131137	2009	20	1	2	1	Blank(s)	Blank(s)	3	0	0	IIIA	2	2	1	2	3	54	0	Active follow-up	C22.0-Liver	8170/3: Hepatocellular carcinoma, NOS	Surgery performed
44073811	2007	35	3	1	2	Blank(s)	Blank(s)	3	0	0	IIIA	1	2	2	2	3	3	1	Active follow-up	C22.0-Liver	8170/3: Hepatocellular carcinoma, NOS	Surgery performed
6261776	2015	34	1	2	1	T1	I	1	0	0	I	0	2	1	2	3	8	0	Active follow-up	C22.0-Liver	8170/3: Hepatocellular carcinoma, NOS	Surgery performed
49984020	2005	39	1	1	1	Blank(s)	Blank(s)	1	0	0	I	2	2	1	2	3	21	1	Active follow-up	C22.0-Liver	8170/3: Hepatocellular carcinoma, NOS	Surgery performed
5368640	2010	35	3	1	1	T1	I	1	0	0	I	1	0	2	2	1	34	1	Active follow-up	C22.0-Liver	8170/3: Hepatocellular carcinoma, NOS	Surgery performed
69847828	2011	31	1	1	3	T1	I	1	0	0	I	1	2	1	0	4	0	1	Active follow-up	C22.0-Liver	8170/3: Hepatocellular carcinoma, NOS	Not recommended
18597449	2009	38	1	1	3	Blank(s)	Blank(s)	1	0	1	IV	1	2	2	0	4	5	1	Active follow-up	C22.0-Liver	8170/3: Hepatocellular carcinoma, NOS	Not recommended
50997064	2008	30	1	1	2	Blank(s)	Blank(s)	1	0	0	I	1	2	1	3	2	20	1	Active follow-up	C22.0-Liver	8170/3: Hepatocellular carcinoma, NOS	Surgery performed
44069375	2006	40	3	1	3	Blank(s)	Blank(s)	1	0	0	I	1	1	2	0	3	28	1	Active follow-up	C22.0-Liver	8170/3: Hepatocellular carcinoma, NOS	Not recommended
38005410	2006	33	1	1	3	Blank(s)	Blank(s)	3	1	1	IV	2	2	2	2	3	41	1	Active follow-up	C22.0-Liver	8171/3: Hepatocellular carcinoma, fibrolamellar	Surgery performed
81189687	2015	27	1	1	3	T1	I	1	0	0	I	1	2	1	3	2	3	0	Active follow-up	C22.0-Liver	8170/3: Hepatocellular carcinoma, NOS	Surgery performed
71255083	2013	22	1	1	3	T3b	IVA	3	1	0	IIIC	0	2	1	2	3	14	0	Active follow-up	C22.0-Liver	8171/3: Hepatocellular carcinoma, fibrolamellar	Surgery performed
81050857	2012	38	2	2	1	T1	I	1	0	0	I	0	2	1	2	3	45	0	Active follow-up	C22.0-Liver	8170/3: Hepatocellular carcinoma, NOS	Surgery performed
76027451	2005	35	1	1	1	Blank(s)	Blank(s)	1	0	0	I	1	1	2	3	1	8	1	Active follow-up	C22.0-Liver	8170/3: Hepatocellular carcinoma, NOS	Surgery performed
27183690	2014	28	1	1	3	T3b	IIIB	3	0	0	IIIA	0	2	1	0	3	14	0	Active follow-up	C22.0-Liver	8170/3: Hepatocellular carcinoma, NOS	Not recommended
34768029	2008	21	1	1	1	Blank(s)	Blank(s)	1	0	0	I	2	0	1	2	3	54	0	Active follow-up	C22.0-Liver	8170/3: Hepatocellular carcinoma, NOS	Surgery performed
68521896	2009	21	1	2	3	Blank(s)	Blank(s)	1	0	0	I	0	2	1	1	2	72	0	Active follow-up	C22.0-Liver	8170/3: Hepatocellular carcinoma, NOS	Surgery performed
26228515	2008	32	1	2	2	Blank(s)	Blank(s)	3	0	0	IIIA	1	2	2	2	3	4	1	Active follow-up	C22.0-Liver	8170/3: Hepatocellular carcinoma, NOS	Surgery performed
98170672	2011	34	2	2	2	T2	II	2	0	0	II	1	1	1	3	2	23	1	Active follow-up	C22.0-Liver	8170/3: Hepatocellular carcinoma, NOS	Surgery performed
67065567	2007	19	1	1	1	Blank(s)	Blank(s)	1	0	0	I	0	0	1	2	3	103	0	Active follow-up	C22.0-Liver	8171/3: Hepatocellular carcinoma, fibrolamellar	Surgery performed
97193737	2008	26	2	1	1	Blank(s)	Blank(s)	4	0	0	IIIB	1	2	1	0	3	11	1	Active follow-up	C22.0-Liver	8172/3: Hepatocellular carcinoma, scirrhous	Not recommended
27251847	2015	19	1	1	3	T3a	IIIA	3	0	0	IIIA	1	1	1	0	3	0	1	Active follow-up	C22.0-Liver	8170/3: Hepatocellular carcinoma, NOS	Not recommended
97124558	2007	26	2	2	2	Blank(s)	Blank(s)	4	0	0	IIIB	1	0	2	2	3	2	1	Active follow-up	C22.0-Liver	8170/3: Hepatocellular carcinoma, NOS	Surgery performed
91530707	2006	20	2	1	3	Blank(s)	Blank(s)	3	0	0	IIIA	2	2	1	2	3	41	1	Active follow-up	C22.0-Liver	8171/3: Hepatocellular carcinoma, fibrolamellar	Surgery performed
97194583	2008	27	1	2	3	Blank(s)	Blank(s)	1	0	0	I	2	2	2	2	4	87	0	Active follow-up	C22.0-Liver	8171/3: Hepatocellular carcinoma, fibrolamellar	Surgery performed
49883806	2004	28	3	2	2	Blank(s)	Blank(s)	3	0	0	IIIA	1	2	2	2	3	139	0	Active follow-up	C22.0-Liver	8170/3: Hepatocellular carcinoma, NOS	Surgery performed
4537867	2006	39	1	1	1	Blank(s)	Blank(s)	1	0	0	I	0	2	1	2	2	109	0	Active follow-up	C22.0-Liver	8170/3: Hepatocellular carcinoma, NOS	Surgery performed
5354737	2010	39	3	1	3	T3b	IVB	3	0	1	IV	1	0	2	0	3	1	1	Active follow-up	C22.0-Liver	8170/3: Hepatocellular carcinoma, NOS	Not recommended
6284403	2015	37	3	2	2	T1	I	1	0	0	I	1	0	2	2	2	2	0	Active follow-up	C22.0-Liver	8170/3: Hepatocellular carcinoma, NOS	Surgery performed
35889136	2012	40	3	1	1	T3a	IVB	3	0	1	IV	1	2	2	0	3	3	1	Active follow-up	C22.0-Liver	8170/3: Hepatocellular carcinoma, NOS	Not recommended
33654499	2004	40	1	1	3	Blank(s)	Blank(s)	2	0	0	II	2	2	1	0	2	3	1	Active follow-up	C22.0-Liver	8170/3: Hepatocellular carcinoma, NOS	Not recommended
53044829	2014	30	1	2	3	T1	I	1	0	0	I	1	2	1	0	2	13	1	Active follow-up	C22.0-Liver	8170/3: Hepatocellular carcinoma, NOS	Not recommended
36025485	2015	40	3	1	1	T3a	IIIA	3	0	0	IIIA	2	2	3	0	3	2	0	Active follow-up	C22.0-Liver	8170/3: Hepatocellular carcinoma, NOS	Not recommended
70073518	2012	28	1	1	3	T1	I	1	0	0	I	0	1	1	0	3	37	0	Active follow-up	C22.0-Liver	8170/3: Hepatocellular carcinoma, NOS	Not recommended
41481727	2012	38	1	2	3	T3a	IIIA	3	0	0	IIIA	1	2	2	0	3	36	0	Active follow-up	C22.0-Liver	8170/3: Hepatocellular carcinoma, NOS	Not recommended, contraindicated due to other cond; autopsy only (1973-2002)
79118861	2006	37	3	1	3	Blank(s)	Blank(s)	3	0	0	IIIA	2	2	3	0	3	1	1	Active follow-up	C22.0-Liver	8170/3: Hepatocellular carcinoma, NOS	Not recommended
		32.8663															28.1064
		6.24694															35.9122

## Sheet: primary set
Patient ID	Year of diagnosis	Age at diagnosis	Race/ethnicity（1=black, 2=white, 3=other)	Sex(1=male, 2=female)	Grade(1=I/II, 2=III/IV, 3=Unknown)	Derived AJCC T, 7th ed (2010+)	Derived AJCC Stage Group, 7th ed (2010+)	T(1=T1, 2=T2, 3=T3, 4=T4)	N(0=N0, 1=N1)	M(0=M0, 1=M1)	Derived AJCC Stage Group, 6th ed (2004+)	AFP (0=Negative, 1=Positive, 2=Unknown)	fibrosis (0=0-4, 1=5-6, 2=Unknown)	Marital status at diagnosis(1=single, 2=married, 3=Unknown)	treatment(0=no surgery, 1=local tumor destruction, 2=surgery, 3=transplantation, 4=unknown)	tumor size(1=<2, 2=2-5, 3=>5, 4=Unknown)	Survival months	Status(0=Alive, 1=Dead)	Type of follow-up expected	Primary Site - labeled	ICD-O-3 Hist/behav, malignant	Reason no cancer-directed surgery
90354243	2004	20	2	1	1	Blank(s)	Blank(s)	1	0	0	I	0	2	1	1	3	135	0	Active follow-up	C22.0-Liver	8171/3: Hepatocellular carcinoma, fibrolamellar	Surgery performed
5337758	2009	36	3	1	2	Blank(s)	Blank(s)	2	0	0	II	1	2	2	1	3	72	0	Active follow-up	C22.0-Liver	8170/3: Hepatocellular carcinoma, NOS	Surgery performed
93904230	2013	25	2	2	3	T1	IVB	1	1	1	IV	1	2	1	0	3	4	1	Active follow-up	C22.0-Liver	8171/3: Hepatocellular carcinoma, fibrolamellar	Not recommended
99121031	2015	31	2	2	3	T1	IVB	1	0	1	IV	0	2	1	0	2	8	0	Active follow-up	C22.0-Liver	8170/3: Hepatocellular carcinoma, NOS	Recommended but not performed, patient refused
78153032	2004	31	1	1	2	Blank(s)	Blank(s)	3	0	0	IIIA	2	2	1	1	3	3	1	Active follow-up	C22.0-Liver	8170/3: Hepatocellular carcinoma, NOS	Surgery performed
41351420	2008	32	2	2	3	Blank(s)	Blank(s)	1	0	1	IV	1	2	2	0	1	36	0	Active follow-up	C22.0-Liver	8170/3: Hepatocellular carcinoma, NOS	Not recommended
76184676	2010	21	2	1	3	T2	IVB	2	1	1	IV	2	2	1	0	2	63	1	Active follow-up	C22.0-Liver	8171/3: Hepatocellular carcinoma, fibrolamellar	Not recommended
99075978	2014	38	1	1	2	T4	IVB	4	0	1	IV	1	2	2	0	4	1	1	Active follow-up	C22.0-Liver	8170/3: Hepatocellular carcinoma, NOS	Not recommended
33664375	2004	40	2	1	3	Blank(s)	Blank(s)	3	0	0	IIIA	0	2	3	0	3	77	1	Active follow-up	C22.0-Liver	8170/3: Hepatocellular carcinoma, NOS	Not recommended
79030982	2004	37	1	1	3	Blank(s)	Blank(s)	3	1	1	IV	1	2	2	0	3	3	1	Active follow-up	C22.0-Liver	8170/3: Hepatocellular carcinoma, NOS	Not recommended
93777969	2012	40	2	1	1	T3a	IVA	3	1	0	IIIC	1	2	1	0	3	20	1	Active follow-up	C22.0-Liver	8170/3: Hepatocellular carcinoma, NOS	Not recommended
53120380	2015	31	3	1	1	T1	I	1	0	0	I	1	2	1	1	2	3	0	Active follow-up	C22.0-Liver	8170/3: Hepatocellular carcinoma, NOS	Surgery performed
5389828	2011	37	2	2	1	T3a	IIIA	3	0	0	IIIA	0	1	1	1	3	41	1	Active follow-up	C22.0-Liver	8174/3: Hepatocellular carcinoma, clear cell type	Surgery performed
64551069	2005	23	2	1	3	Blank(s)	Blank(s)	1	0	0	I	0	2	1	1	3	107	0	Active follow-up	C22.0-Liver	8171/3: Hepatocellular carcinoma, fibrolamellar	Surgery performed
72641467	2015	39	3	1	2	T3a	IIIA	3	0	0	IIIA	1	2	1	1	3	4	1	Active follow-up	C22.0-Liver	8170/3: Hepatocellular carcinoma, NOS	Surgery performed
41443083	2011	25	2	1	1	T3a	IIIA	3	0	0	IIIA	0	2	2	1	3	52	0	Active follow-up	C22.0-Liver	8171/3: Hepatocellular carcinoma, fibrolamellar	Surgery performed
35973601	2014	27	2	1	3	T1	I	1	0	0	I	2	2	3	0	1	18	0	Active follow-up	C22.0-Liver	8170/3: Hepatocellular carcinoma, NOS	Not recommended
44130325	2010	36	3	1	1	T1	I	1	0	0	I	0	2	2	1	3	69	0	Active follow-up	C22.0-Liver	8170/3: Hepatocellular carcinoma, NOS	Surgery performed
65713132	2005	40	2	1	3	Blank(s)	Blank(s)	2	0	0	II	1	2	1	0	2	14	1	Active follow-up	C22.0-Liver	8170/3: Hepatocellular carcinoma, NOS	Not recommended
50913077	2006	38	2	1	3	Blank(s)	Blank(s)	1	0	0	I	1	1	2	0	2	33	1	Active follow-up	C22.0-Liver	8170/3: Hepatocellular carcinoma, NOS	Not recommended
12038376	2010	38	1	1	1	T3a	IVB	3	1	1	IV	1	2	1	0	3	5	1	Active follow-up	C22.0-Liver	8170/3: Hepatocellular carcinoma, NOS	Not recommended
97117139	2007	30	1	1	3	Blank(s)	Blank(s)	1	0	0	I	2	0	1	0	2	105	0	Active follow-up	C22.0-Liver	8170/3: Hepatocellular carcinoma, NOS	Not recommended
26209029	2007	21	2	2	3	Blank(s)	Blank(s)	2	0	0	II	1	2	1	1	1	80	1	Active follow-up	C22.0-Liver	8170/3: Hepatocellular carcinoma, NOS	Surgery performed
34901120	2011	26	3	1	2	T3b	IIIB	3	0	0	IIIA	1	1	2	0	3	0	1	Active follow-up	C22.0-Liver	8170/3: Hepatocellular carcinoma, NOS	Not recommended
34852634	2010	34	2	2	1	T1	I	1	0	0	I	1	1	2	1	1	67	0	Active follow-up	C22.0-Liver	8170/3: Hepatocellular carcinoma, NOS	Surgery performed
64252351	2005	35	3	1	1	Blank(s)	Blank(s)	1	0	0	I	1	0	2	0	3	45	1	Active follow-up	C22.0-Liver	8170/3: Hepatocellular carcinoma, NOS	Not recommended
67242269	2007	25	2	1	3	Blank(s)	Blank(s)	3	0	0	IIIA	1	1	2	0	3	0	1	Active follow-up	C22.0-Liver	8170/3: Hepatocellular carcinoma, NOS	Not recommended
4521066	2006	39	3	1	2	Blank(s)	Blank(s)	1	0	0	I	1	1	2	1	2	119	0	Active follow-up	C22.0-Liver	8170/3: Hepatocellular carcinoma, NOS	Surgery performed
67246230	2009	33	3	2	3	Blank(s)	Blank(s)	1	0	0	I	0	2	2	1	3	73	0	Active follow-up	C22.0-Liver	8170/3: Hepatocellular carcinoma, NOS	Surgery performed
53080528	2014	29	2	2	3	T2	II	2	0	0	II	1	2	1	0	2	9	0	Active follow-up	C22.0-Liver	8170/3: Hepatocellular carcinoma, NOS	Not recommended
65853400	2006	39	3	1	2	Blank(s)	Blank(s)	1	0	0	I	1	2	2	1	2	88	0	Active follow-up	C22.0-Liver	8170/3: Hepatocellular carcinoma, NOS	Surgery performed
51035132	2009	29	3	2	2	Blank(s)	Blank(s)	3	0	0	IIIA	1	2	1	0	3	6	1	Active follow-up	C22.0-Liver	8171/3: Hepatocellular carcinoma, fibrolamellar	Not recommended
34834161	2009	37	3	1	1	Blank(s)	Blank(s)	1	0	0	I	1	2	1	1	3	72	0	Active follow-up	C22.0-Liver	8170/3: Hepatocellular carcinoma, NOS	Surgery performed
99174888	2015	35	2	1	1	T1	I	1	0	0	I	0	1	1	1	2	4	0	Active follow-up	C22.0-Liver	8170/3: Hepatocellular carcinoma, NOS	Surgery performed
38163705	2011	23	2	2	1	T2	II	2	0	0	II	2	2	2	1	2	15	0	Active follow-up	C22.0-Liver	8170/3: Hepatocellular carcinoma, NOS	Surgery performed
67181837	2008	35	3	2	1	Blank(s)	Blank(s)	3	0	0	IIIA	1	2	1	1	3	82	1	Active follow-up	C22.0-Liver	8170/3: Hepatocellular carcinoma, NOS	Surgery performed
11062148	2005	22	1	1	3	Blank(s)	Blank(s)	4	1	0	IIIC	0	2	1	1	3	23	1	Active follow-up	C22.0-Liver	8171/3: Hepatocellular carcinoma, fibrolamellar	Surgery performed
67315870	2009	38	2	1	3	Blank(s)	Blank(s)	2	0	0	II	1	2	1	0	3	3	1	Active follow-up	C22.0-Liver	8170/3: Hepatocellular carcinoma, NOS	Not recommended
44187537	2013	29	2	2	1	T1	I	1	0	0	I	0	2	2	1	3	35	0	Active follow-up	C22.0-Liver	8170/3: Hepatocellular carcinoma, NOS	Surgery performed
18465262	2006	39	2	1	1	Blank(s)	Blank(s)	1	0	0	I	0	2	1	1	1	64	0	Active follow-up	C22.0-Liver	8170/3: Hepatocellular carcinoma, NOS	Surgery performed
80071235	2007	25	2	1	3	Blank(s)	Blank(s)	4	0	1	IV	1	2	2	0	3	0	1	Active follow-up	C22.0-Liver	8170/3: Hepatocellular carcinoma, NOS	Not recommended
5422364	2011	32	3	2	1	T3a	IIIA	3	0	0	IIIA	1	1	1	0	3	11	1	Active follow-up	C22.0-Liver	8170/3: Hepatocellular carcinoma, NOS	Not recommended
34881125	2010	37	3	2	3	T3b	IIIB	3	0	0	IIIA	1	2	2	0	3	35	1	Active follow-up	C22.0-Liver	8170/3: Hepatocellular carcinoma, NOS	Not recommended
12171872	2014	30	2	2	3	T3a	IVB	3	1	1	IV	2	2	1	0	3	1	1	Active follow-up	C22.0-Liver	8171/3: Hepatocellular carcinoma, fibrolamellar	Not recommended, contraindicated due to other cond; autopsy only (1973-2002)
50925281	2007	40	1	2	3	Blank(s)	Blank(s)	1	0	0	I	2	2	2	0	2	83	0	Active follow-up	C22.0-Liver	8170/3: Hepatocellular carcinoma, NOS	Not recommended
75150240	2004	40	2	1	3	Blank(s)	Blank(s)	3	1	1	IV	1	2	2	0	3	5	1	Active follow-up	C22.0-Liver	8170/3: Hepatocellular carcinoma, NOS	Not recommended
42516721	2011	40	3	2	2	T2	II	2	0	0	II	1	2	2	0	2	22	1	Active follow-up	C22.0-Liver	8170/3: Hepatocellular carcinoma, NOS	Not recommended
40357922	2005	40	1	1	2	Blank(s)	Blank(s)	1	0	0	I	1	2	2	1	2	19	1	Active follow-up	C22.0-Liver	8170/3: Hepatocellular carcinoma, NOS	Surgery performed
40387889	2006	36	2	2	1	Blank(s)	Blank(s)	1	0	0	I	0	2	2	1	3	116	0	Active follow-up	C22.0-Liver	8170/3: Hepatocellular carcinoma, NOS	Surgery performed
72690512	2015	40	2	1	1	T1	I	1	0	0	I	1	2	2	0	3	2	0	Active follow-up	C22.0-Liver	8170/3: Hepatocellular carcinoma, NOS	Not recommended
98024113	2009	38	2	1	3	Blank(s)	Blank(s)	1	0	0	I	0	2	2	0	2	6	1	Active follow-up	C22.0-Liver	8170/3: Hepatocellular carcinoma, NOS	Not recommended
27029858	2009	19	2	1	3	Blank(s)	Blank(s)	2	0	0	II	0	2	1	1	3	33	1	Active follow-up	C22.0-Liver	8171/3: Hepatocellular carcinoma, fibrolamellar	Surgery performed
18481909	2006	29	2	1	1	Blank(s)	Blank(s)	1	0	0	I	0	2	2	1	3	108	0	Active follow-up	C22.0-Liver	8170/3: Hepatocellular carcinoma, NOS	Surgery performed
67202122	2007	26	2	2	1	Blank(s)	Blank(s)	2	0	0	II	1	2	1	1	2	40	1	Active follow-up	C22.0-Liver	8170/3: Hepatocellular carcinoma, NOS	Surgery performed
53077817	2015	40	2	2	1	T2	II	2	0	0	II	0	2	1	0	2	8	0	Active follow-up	C22.0-Liver	8170/3: Hepatocellular carcinoma, NOS	Not recommended
41390725	2009	27	3	2	1	Blank(s)	Blank(s)	4	1	0	IIIC	2	2	1	1	3	16	1	Active follow-up	C22.0-Liver	8171/3: Hepatocellular carcinoma, fibrolamellar	Surgery performed
52973708	2013	33	2	1	1	T1	I	1	0	0	I	0	2	1	1	2	9	0	Active follow-up	C22.0-Liver	8174/3: Hepatocellular carcinoma, clear cell type	Surgery performed
22150835	2012	38	3	1	3	T4	IIIC	4	0	0	IIIB	1	2	2	0	3	2	1	Active follow-up	C22.0-Liver	8170/3: Hepatocellular carcinoma, NOS	Not recommended
77042829	2012	40	2	2	1	T1	I	1	0	0	I	0	2	2	1	3	39	0	Active follow-up	C22.0-Liver	8170/3: Hepatocellular carcinoma, NOS	Surgery performed
64461574	2004	33	3	1	1	Blank(s)	Blank(s)	2	0	0	II	0	2	1	1	3	15	1	Active follow-up	C22.0-Liver	8170/3: Hepatocellular carcinoma, NOS	Surgery performed
71374114	2012	20	2	1	3	T1	I	1	0	0	I	0	2	1	0	1	38	0	Active follow-up	C22.0-Liver	8170/3: Hepatocellular carcinoma, NOS	Not recommended
64551054	2005	34	3	1	3	Blank(s)	Blank(s)	1	0	0	I	1	2	2	1	3	128	0	Active follow-up	C22.0-Liver	8170/3: Hepatocellular carcinoma, NOS	Surgery performed
70092655	2013	23	2	1	3	T3a	IVB	3	0	1	IV	1	2	1	0	3	1	1	Active follow-up	C22.0-Liver	8170/3: Hepatocellular carcinoma, NOS	Not recommended
19704239	2010	31	3	1	2	T2	II	2	0	0	II	1	1	2	1	2	14	1	Active follow-up	C22.0-Liver	8170/3: Hepatocellular carcinoma, NOS	Surgery performed
71359124	2014	21	2	1	3	T2	IVA	2	1	0	IIIC	0	2	1	0	2	7	1	Active follow-up	C22.0-Liver	8171/3: Hepatocellular carcinoma, fibrolamellar	Not recommended
34699817	2006	19	2	1	1	Blank(s)	Blank(s)	4	1	1	IV	1	2	1	0	4	1	1	Active follow-up	C22.0-Liver	8170/3: Hepatocellular carcinoma, NOS	Not recommended
33675841	2011	29	2	1	3	T1	IVB	1	0	1	IV	2	2	2	1	2	49	0	Active follow-up	C22.0-Liver	8170/3: Hepatocellular carcinoma, NOS	Surgery performed
92582040	2009	33	2	1	3	Blank(s)	Blank(s)	1	0	1	IV	1	0	2	1	3	2	1	Active follow-up	C22.0-Liver	8170/3: Hepatocellular carcinoma, NOS	Surgery performed
29248420	2015	20	2	1	1	T2	IVA	2	1	0	IIIC	0	2	1	1	3	1	0	Active follow-up	C22.0-Liver	8171/3: Hepatocellular carcinoma, fibrolamellar	Surgery performed
64381764	2004	36	2	1	3	Blank(s)	Blank(s)	1	0	0	I	1	2	2	0	3	2	1	Active follow-up	C22.0-Liver	8170/3: Hepatocellular carcinoma, NOS	Not recommended
40381361	2004	32	1	1	3	Blank(s)	Blank(s)	3	0	0	IIIA	2	2	1	0	3	143	0	Active follow-up	C22.0-Liver	8170/3: Hepatocellular carcinoma, NOS	Not recommended
67084239	2007	36	2	1	1	Blank(s)	Blank(s)	2	0	0	II	1	2	2	1	2	100	0	Active follow-up	C22.0-Liver	8170/3: Hepatocellular carcinoma, NOS	Surgery performed
6246835	2015	29	1	2	3	T1	I	1	0	0	I	0	2	1	1	4	10	0	Active follow-up	C22.0-Liver	8170/3: Hepatocellular carcinoma, NOS	Surgery performed
19796458	2011	31	2	2	3	T1	IVB	1	0	1	IV	2	2	2	0	2	48	1	Active follow-up	C22.0-Liver	8170/3: Hepatocellular carcinoma, NOS	Not recommended
49928159	2004	35	3	1	3	Blank(s)	Blank(s)	1	0	0	I	2	2	2	1	4	18	1	Active follow-up	C22.0-Liver	8170/3: Hepatocellular carcinoma, NOS	Surgery performed
49932593	2004	37	2	1	3	Blank(s)	Blank(s)	1	0	0	I	1	2	1	0	2	5	1	Active follow-up	C22.0-Liver	8170/3: Hepatocellular carcinoma, NOS	Not recommended
4402384	2004	38	3	1	3	Blank(s)	Blank(s)	3	0	0	IIIA	2	2	1	0	3	3	1	Active follow-up	C22.0-Liver	8170/3: Hepatocellular carcinoma, NOS	Not recommended
78162691	2005	31	3	1	2	Blank(s)	Blank(s)	4	0	0	IIIB	1	2	2	0	4	3	1	Active follow-up	C22.0-Liver	8170/3: Hepatocellular carcinoma, NOS	Not recommended
41477358	2012	35	1	1	3	T1	I	1	0	0	I	1	1	1	1	3	42	0	Active follow-up	C22.0-Liver	8170/3: Hepatocellular carcinoma, NOS	Surgery performed
53028833	2014	25	2	1	2	T3b	IVB	3	0	1	IV	1	2	1	1	3	3	1	Active follow-up	C22.0-Liver	8171/3: Hepatocellular carcinoma, fibrolamellar	Surgery performed
97067878	2006	33	2	2	1	Blank(s)	Blank(s)	2	0	1	IV	1	2	1	1	3	9	1	Active follow-up	C22.0-Liver	8170/3: Hepatocellular carcinoma, NOS	Surgery performed
98015883	2009	37	2	2	3	Blank(s)	Blank(s)	2	0	0	II	1	2	1	0	2	6	1	Active follow-up	C22.0-Liver	8170/3: Hepatocellular carcinoma, NOS	Not recommended
41466798	2011	39	2	1	3	T1	I	1	0	0	I	1	2	1	0	3	0	1	Active follow-up	C22.0-Liver	8170/3: Hepatocellular carcinoma, NOS	Not recommended
5428622	2012	38	2	1	1	T1	I	1	0	0	I	1	1	1	0	1	4	1	Active follow-up	C22.0-Liver	8170/3: Hepatocellular carcinoma, NOS	Not recommended
44042485	2005	39	3	1	3	Blank(s)	Blank(s)	4	0	0	IIIB	1	2	2	0	3	7	1	Active follow-up	C22.0-Liver	8170/3: Hepatocellular carcinoma, NOS	Not recommended
6155000	2012	18	2	1	3	T2	II	2	0	0	II	0	1	1	0	3	36	0	Active follow-up	C22.0-Liver	8170/3: Hepatocellular carcinoma, NOS	Not recommended
11135404	2007	26	2	1	3	Blank(s)	Blank(s)	1	0	0	I	1	2	1	0	2	15	1	Active follow-up	C22.0-Liver	8170/3: Hepatocellular carcinoma, NOS	Recommended but not performed, unknown reason
64356452	2004	39	3	1	3	Blank(s)	Blank(s)	1	0	0	I	1	0	2	1	3	8	0	Active follow-up	C22.0-Liver	8174/3: Hepatocellular carcinoma, clear cell type	Surgery performed
94908314	2011	23	2	2	3	T1	I	1	0	0	I	2	2	1	1	3	53	0	Active follow-up	C22.0-Liver	8170/3: Hepatocellular carcinoma, NOS	Surgery performed
76164604	2010	35	3	1	1	T1	I	1	0	0	I	1	2	2	1	2	30	1	Active follow-up	C22.0-Liver	8170/3: Hepatocellular carcinoma, NOS	Surgery performed
34785395	2008	37	2	1	3	Blank(s)	Blank(s)	1	0	0	I	2	1	2	0	2	85	0	Active follow-up	C22.0-Liver	8170/3: Hepatocellular carcinoma, NOS	Not recommended
50938133	2007	39	3	1	3	Blank(s)	Blank(s)	3	0	0	IIIA	1	2	1	0	2	3	1	Active follow-up	C22.0-Liver	8170/3: Hepatocellular carcinoma, NOS	Not recommended
52127147	2013	25	2	1	1	T1	I	1	0	0	I	0	2	1	1	3	2	0	Active follow-up	C22.0-Liver	8170/3: Hepatocellular carcinoma, NOS	Surgery performed
93762501	2012	31	3	1	2	T3b	IVB	3	1	1	IV	1	2	1	0	3	0	0	Active follow-up	C22.0-Liver	8170/3: Hepatocellular carcinoma, NOS	Not recommended
90418637	2004	26	3	2	2	Blank(s)	Blank(s)	3	0	0	IIIA	1	2	2	1	3	5	1	Active follow-up	C22.0-Liver	8170/3: Hepatocellular carcinoma, NOS	Surgery performed
27192385	2015	37	1	2	3	T3a	IIIA	3	0	0	IIIA	1	1	2	0	3	5	0	Active follow-up	C22.0-Liver	8170/3: Hepatocellular carcinoma, NOS	Not recommended
44040010	2005	34	3	1	3	Blank(s)	Blank(s)	3	0	0	IIIA	1	2	1	0	3	10	1	Active follow-up	C22.0-Liver	8170/3: Hepatocellular carcinoma, NOS	Not recommended
44186776	2012	40	3	1	3	T3a	IIIA	3	0	0	IIIA	1	2	2	0	3	11	1	Active follow-up	C22.0-Liver	8170/3: Hepatocellular carcinoma, NOS	Not recommended
77163473	2015	35	2	2	1	T3a	IIIA	3	0	0	IIIA	1	0	1	1	3	3	1	Active follow-up	C22.0-Liver	8170/3: Hepatocellular carcinoma, NOS	Surgery performed
50844305	2006	30	2	1	3	Blank(s)	Blank(s)	3	0	0	IIIA	1	2	2	0	3	0	0	Active follow-up	C22.0-Liver	8171/3: Hepatocellular carcinoma, fibrolamellar	Not recommended
77132622	2014	35	2	1	3	T1	I	1	0	0	I	0	2	2	0	1	5	0	Active follow-up	C22.0-Liver	8170/3: Hepatocellular carcinoma, NOS	Not recommended
34755957	2008	40	2	1	3	Blank(s)	Blank(s)	1	0	0	I	1	1	3	0	2	5	1	Active follow-up	C22.0-Liver	8170/3: Hepatocellular carcinoma, NOS	Not recommended, contraindicated due to other cond; autopsy only (1973-2002)
97194786	2008	37	2	1	1	Blank(s)	Blank(s)	3	0	0	IIIA	1	2	1	1	3	12	1	Active follow-up	C22.0-Liver	8170/3: Hepatocellular carcinoma, NOS	Surgery performed
52060345	2012	21	2	1	2	T4	IIIC	4	0	0	IIIB	1	2	1	0	3	0	1	Active follow-up	C22.0-Liver	8170/3: Hepatocellular carcinoma, NOS	Not recommended
78153051	2004	38	3	1	2	Blank(s)	Blank(s)	3	0	0	IIIA	1	2	2	0	3	1	1	Active follow-up	C22.0-Liver	8170/3: Hepatocellular carcinoma, NOS	Not recommended, contraindicated due to other cond; autopsy only (1973-2002)
12087275	2012	34	1	1	1	T3a	IIIA	3	0	0	IIIA	1	2	2	0	3	38	0	Active follow-up	C22.0-Liver	8170/3: Hepatocellular carcinoma, NOS	Not recommended
71537319	2015	37	2	1	1	T2	II	2	0	0	II	1	0	1	0	2	11	0	Active follow-up	C22.0-Liver	8170/3: Hepatocellular carcinoma, NOS	Not recommended
54006215	2009	30	1	2	1	Blank(s)	Blank(s)	3	0	1	IV	2	2	1	0	3	47	1	Active follow-up	C22.0-Liver	8170/3: Hepatocellular carcinoma, NOS	Not recommended
44226314	2014	26	3	1	3	T2	II	2	0	0	II	1	1	2	1	2	15	0	Active follow-up	C22.0-Liver	8170/3: Hepatocellular carcinoma, NOS	Surgery performed
98140223	2010	30	2	2	3	T4	IIIC	4	0	0	IIIB	1	2	1	0	4	37	1	Active follow-up	C22.0-Liver	8170/3: Hepatocellular carcinoma, NOS	Not recommended
97180865	2008	35	2	1	3	Blank(s)	Blank(s)	2	0	1	IV	1	2	1	0	2	0	1	Active follow-up	C22.0-Liver	8170/3: Hepatocellular carcinoma, NOS	Not recommended
64405375	2004	39	2	1	3	Blank(s)	Blank(s)	3	0	0	IIIA	1	2	2	1	3	18	1	Active follow-up	C22.0-Liver	8171/3: Hepatocellular carcinoma, fibrolamellar	Surgery performed
5281080	2008	40	2	1	1	Blank(s)	Blank(s)	1	0	0	I	0	1	2	1	1	91	0	Active follow-up	C22.0-Liver	8170/3: Hepatocellular carcinoma, NOS	Surgery performed
44010822	2004	40	3	1	3	Blank(s)	Blank(s)	1	0	0	I	1	0	2	1	3	143	0	Active follow-up	C22.0-Liver	8170/3: Hepatocellular carcinoma, NOS	Surgery performed
5349324	2010	38	3	1	2	T3a	IIIA	3	0	0	IIIA	2	2	2	0	3	28	0	Active follow-up	C22.0-Liver	8170/3: Hepatocellular carcinoma, NOS	Not recommended
27203735	2015	29	2	1	1	T2	II	2	0	0	II	0	2	1	1	3	2	0	Active follow-up	C22.0-Liver	8170/3: Hepatocellular carcinoma, NOS	Surgery performed
11088134	2005	24	2	1	1	Blank(s)	Blank(s)	2	0	0	II	0	2	1	1	2	122	0	Active follow-up	C22.0-Liver	8170/3: Hepatocellular carcinoma, NOS	Surgery performed
22154417	2013	30	3	1	3	T4	IIIC	4	0	0	IIIB	1	1	1	0	3	3	1	Active follow-up	C22.0-Liver	8170/3: Hepatocellular carcinoma, NOS	Not recommended
27119830	2012	40	2	1	3	T3b	IIIB	3	0	0	IIIA	1	2	1	0	3	6	1	Active follow-up	C22.0-Liver	8170/3: Hepatocellular carcinoma, NOS	Not recommended
34738400	2007	35	3	1	3	Blank(s)	Blank(s)	3	0	0	IIIA	1	0	3	0	3	3	1	Active follow-up	C22.0-Liver	8170/3: Hepatocellular carcinoma, NOS	Not recommended
98029282	2009	40	3	2	3	Blank(s)	Blank(s)	3	0	0	IIIA	1	2	2	0	3	1	1	Active follow-up	C22.0-Liver	8170/3: Hepatocellular carcinoma, NOS	Not recommended, contraindicated due to other cond; autopsy only (1973-2002)
99112394	2013	36	1	1	3	T1	I	1	0	0	I	2	2	2	0	3	28	1	Active follow-up	C22.0-Liver	8170/3: Hepatocellular carcinoma, NOS	Not recommended
33652804	2004	31	2	1	1	Blank(s)	Blank(s)	1	0	0	I	0	0	3	1	3	143	0	Active follow-up	C22.0-Liver	8170/3: Hepatocellular carcinoma, NOS	Surgery performed
38103864	2008	38	2	2	1	Blank(s)	Blank(s)	3	0	0	IIIA	1	2	2	1	3	36	1	Active follow-up	C22.0-Liver	8170/3: Hepatocellular carcinoma, NOS	Surgery performed
97153540	2007	28	1	2	3	Blank(s)	Blank(s)	4	1	0	IIIC	1	2	1	0	4	1	1	Active follow-up	C22.0-Liver	8170/3: Hepatocellular carcinoma, NOS	Not recommended
44093708	2008	38	3	1	1	Blank(s)	Blank(s)	2	0	0	II	1	2	2	1	3	8	1	Active follow-up	C22.0-Liver	8170/3: Hepatocellular carcinoma, NOS	Surgery performed
52003794	2011	35	1	1	2	T3a	IVB	3	1	1	IV	1	2	1	0	3	4	1	Active follow-up	C22.0-Liver	8170/3: Hepatocellular carcinoma, NOS	Not recommended
93848708	2012	39	3	2	2	T2	II	2	0	0	II	1	1	2	1	3	6	0	Active follow-up	C22.0-Liver	8170/3: Hepatocellular carcinoma, NOS	Surgery performed
1037339	2007	31	3	2	3	Blank(s)	Blank(s)	3	0	1	IV	1	2	1	0	3	4	1	Active follow-up	C22.0-Liver	8170/3: Hepatocellular carcinoma, NOS	Not recommended
97217882	2008	35	2	2	3	Blank(s)	Blank(s)	4	0	0	IIIB	2	2	2	0	3	29	1	Active follow-up	C22.0-Liver	8170/3: Hepatocellular carcinoma, NOS	Not recommended
52041348	2011	32	3	1	2	T2	II	2	0	0	II	2	2	2	1	3	15	1	Active follow-up	C22.0-Liver	8170/3: Hepatocellular carcinoma, NOS	Surgery performed
92633459	2009	35	1	2	3	Blank(s)	Blank(s)	1	0	0	I	1	2	1	0	2	15	1	Active follow-up	C22.0-Liver	8170/3: Hepatocellular carcinoma, NOS	Not recommended
51023035	2009	28	2	1	3	Blank(s)	Blank(s)	4	1	1	IV	1	2	2	0	3	3	1	Active follow-up	C22.0-Liver	8170/3: Hepatocellular carcinoma, NOS	Not recommended
36000504	2015	26	2	2	3	T1	I	1	0	0	I	0	2	2	0	1	8	0	Active follow-up	C22.0-Liver	8170/3: Hepatocellular carcinoma, NOS	Not recommended
81067126	2012	27	1	1	3	T4	IVA	4	1	0	IIIC	2	2	1	0	4	0	1	Active follow-up	C22.0-Liver	8170/3: Hepatocellular carcinoma, NOS	Not recommended
99110998	2015	29	2	2	1	T1	I	1	0	0	I	0	2	1	1	3	11	0	Active follow-up	C22.0-Liver	8171/3: Hepatocellular carcinoma, fibrolamellar	Surgery performed
77149029	2014	32	1	1	3	T1	I	1	0	0	I	1	2	2	1	3	5	1	Active follow-up	C22.0-Liver	8170/3: Hepatocellular carcinoma, NOS	Surgery performed
40392665	2006	38	3	1	2	Blank(s)	Blank(s)	2	0	0	II	1	1	1	1	2	114	0	Active follow-up	C22.0-Liver	8170/3: Hepatocellular carcinoma, NOS	Surgery performed
44180236	2011	36	3	1	3	T3a	IIIA	3	0	0	IIIA	1	2	1	0	3	0	1	Active follow-up	C22.0-Liver	8170/3: Hepatocellular carcinoma, NOS	Not recommended
64456664	2005	18	2	1	3	Blank(s)	Blank(s)	4	0	1	IV	0	2	1	0	3	18	1	Active follow-up	C22.0-Liver	8170/3: Hepatocellular carcinoma, NOS	Not recommended
36014847	2015	29	2	2	1	T3a	IIIA	3	0	0	IIIA	1	2	2	1	3	4	0	Active follow-up	C22.0-Liver	8170/3: Hepatocellular carcinoma, NOS	Surgery performed
41370842	2009	39	1	1	3	Blank(s)	Blank(s)	2	0	0	II	1	2	1	0	1	83	0	Active follow-up	C22.0-Liver	8170/3: Hepatocellular carcinoma, NOS	Not recommended
50945790	2008	36	3	1	3	Blank(s)	Blank(s)	3	0	0	IIIA	1	0	2	0	3	2	1	Active follow-up	C22.0-Liver	8170/3: Hepatocellular carcinoma, NOS	Not recommended
53094198	2015	39	3	1	3	T4	IIIC	4	0	0	IIIB	2	2	1	0	4	0	1	Active follow-up	C22.0-Liver	8170/3: Hepatocellular carcinoma, NOS	Not recommended
5338273	2009	36	3	1	3	Blank(s)	Blank(s)	3	0	0	IIIA	1	2	2	0	3	14	1	Active follow-up	C22.0-Liver	8170/3: Hepatocellular carcinoma, NOS	Not recommended
35958335	2014	19	2	2	3	T3a	IVA	3	1	0	IIIC	0	2	1	1	3	19	0	Active follow-up	C22.0-Liver	8171/3: Hepatocellular carcinoma, fibrolamellar	Surgery performed
51916735	2010	39	2	2	1	T3a	IIIA	3	0	0	IIIA	1	2	2	0	3	2	0	Active follow-up	C22.0-Liver	8170/3: Hepatocellular carcinoma, NOS	Not recommended
81230965	2015	39	2	2	1	T1	I	1	0	0	I	0	0	3	1	2	1	0	Active follow-up	C22.0-Liver	8170/3: Hepatocellular carcinoma, NOS	Surgery performed
49936059	2005	39	2	2	1	Blank(s)	Blank(s)	1	0	0	I	0	2	2	1	2	127	0	Active follow-up	C22.0-Liver	8170/3: Hepatocellular carcinoma, NOS	Surgery performed
26173723	2006	32	1	1	3	Blank(s)	Blank(s)	4	0	0	IIIB	1	1	1	0	3	1	1	Active follow-up	C22.0-Liver	8170/3: Hepatocellular carcinoma, NOS	Not recommended
98188281	2012	26	1	2	3	T3a	IIIA	3	0	0	IIIA	1	2	1	0	3	6	1	Active follow-up	C22.0-Liver	8170/3: Hepatocellular carcinoma, NOS	Not recommended
4466606	2004	40	3	2	1	Blank(s)	Blank(s)	1	0	0	I	0	2	2	1	3	132	0	Active follow-up	C22.0-Liver	8170/3: Hepatocellular carcinoma, NOS	Surgery performed
51917008	2010	24	2	1	3	T2	II	2	0	0	II	1	0	1	0	3	1	1	Active follow-up	C22.0-Liver	8170/3: Hepatocellular carcinoma, NOS	Not recommended
4511557	2006	38	2	1	1	Blank(s)	Blank(s)	2	1	1	IV	0	2	1	0	2	3	1	Active follow-up	C22.0-Liver	8170/3: Hepatocellular carcinoma, NOS	Not recommended
52119007	2013	37	2	1	2	T3b	IVA	3	1	0	IIIC	1	2	1	0	4	2	1	Active follow-up	C22.0-Liver	8170/3: Hepatocellular carcinoma, NOS	Not recommended
91397454	2005	39	3	1	2	Blank(s)	Blank(s)	2	0	0	II	2	2	2	1	1	124	0	Active follow-up	C22.0-Liver	8170/3: Hepatocellular carcinoma, NOS	Surgery performed
52078575	2012	38	3	1	1	T3b	IIIB	3	0	0	IIIA	1	2	1	0	4	1	1	Active follow-up	C22.0-Liver	8170/3: Hepatocellular carcinoma, NOS	Not recommended
69900906	2012	22	2	1	3	T1	IVB	1	0	1	IV	1	2	1	0	3	28	1	Active follow-up	C22.0-Liver	8170/3: Hepatocellular carcinoma, NOS	Not recommended
52962143	2013	32	2	1	1	T3a	IIIA	3	0	0	IIIA	0	0	1	1	3	24	0	Active follow-up	C22.0-Liver	8170/3: Hepatocellular carcinoma, NOS	Surgery performed
19680726	2009	36	1	1	3	Blank(s)	Blank(s)	1	0	0	I	1	1	1	1	1	9	1	Active follow-up	C22.0-Liver	8170/3: Hepatocellular carcinoma, NOS	Surgery performed
65693708	2005	38	1	1	1	Blank(s)	Blank(s)	2	0	0	II	1	2	2	1	2	124	0	Active follow-up	C22.0-Liver	8170/3: Hepatocellular carcinoma, NOS	Surgery performed
77196885	2015	38	2	1	1	T2	II	2	0	0	II	0	2	2	1	2	2	0	Active follow-up	C22.0-Liver	8170/3: Hepatocellular carcinoma, NOS	Surgery performed
67326249	2009	34	3	1	3	Blank(s)	Blank(s)	3	0	0	IIIA	1	1	2	0	3	5	1	Active follow-up	C22.0-Liver	8170/3: Hepatocellular carcinoma, NOS	Not recommended
51033455	2009	30	3	2	3	Blank(s)	Blank(s)	3	0	1	IV	2	2	1	0	3	2	1	Active follow-up	C22.0-Liver	8170/3: Hepatocellular carcinoma, NOS	Not recommended
65920251	2007	39	3	2	1	Blank(s)	Blank(s)	1	0	0	I	0	2	2	1	2	95	0	Active follow-up	C22.0-Liver	8170/3: Hepatocellular carcinoma, NOS	Surgery performed
71497506	2014	36	2	2	3	T1	I	1	0	0	I	0	2	1	0	2	10	1	Active follow-up	C22.0-Liver	8170/3: Hepatocellular carcinoma, NOS	Not recommended
44144094	2010	35	3	1	1	T1	IVB	1	0	1	IV	1	0	2	1	3	44	1	Active follow-up	C22.0-Liver	8170/3: Hepatocellular carcinoma, NOS	Surgery performed
52039387	2011	37	3	1	2	T3b	IIIB	3	0	0	IIIA	1	2	2	1	3	45	1	Active follow-up	C22.0-Liver	8170/3: Hepatocellular carcinoma, NOS	Surgery performed
34687937	2006	37	2	2	1	Blank(s)	Blank(s)	1	0	0	I	2	0	2	1	3	112	0	Active follow-up	C22.0-Liver	8170/3: Hepatocellular carcinoma, NOS	Surgery performed
38219425	2014	26	2	1	3	T2	IVB	2	1	1	IV	1	0	2	0	3	12	1	Active follow-up	C22.0-Liver	8171/3: Hepatocellular carcinoma, fibrolamellar	Not recommended
33683557	2004	21	2	2	3	Blank(s)	Blank(s)	2	0	0	II	0	0	1	1	2	135	0	Active follow-up	C22.0-Liver	8171/3: Hepatocellular carcinoma, fibrolamellar	Surgery performed
34780811	2008	33	1	1	3	Blank(s)	Blank(s)	3	0	0	IIIA	1	2	2	0	3	32	0	Active follow-up	C22.0-Liver	8171/3: Hepatocellular carcinoma, fibrolamellar	Not recommended, contraindicated due to other cond; autopsy only (1973-2002)
91335820	2005	37	3	1	2	Blank(s)	Blank(s)	3	0	0	IIIA	1	2	2	0	3	4	1	Active follow-up	C22.0-Liver	8170/3: Hepatocellular carcinoma, NOS	Not recommended
40391806	2006	39	2	1	1	Blank(s)	Blank(s)	1	1	1	IV	0	2	1	1	3	87	1	Active follow-up	C22.0-Liver	8171/3: Hepatocellular carcinoma, fibrolamellar	Surgery performed
52977625	2014	40	3	2	3	T1	I	1	0	0	I	1	2	2	0	3	4	1	Active follow-up	C22.0-Liver	8170/3: Hepatocellular carcinoma, NOS	Not recommended
71522929	2015	31	3	1	1	T3a	IIIA	3	0	0	IIIA	1	2	3	0	3	3	1	Active follow-up	C22.0-Liver	8170/3: Hepatocellular carcinoma, NOS	Not recommended
35950085	2014	38	3	1	1	T1	I	1	0	0	I	2	2	2	1	1	22	0	Active follow-up	C22.0-Liver	8170/3: Hepatocellular carcinoma, NOS	Surgery performed
65738612	2005	33	2	1	3	Blank(s)	Blank(s)	2	0	0	II	0	2	1	0	2	1	1	Active follow-up	C22.0-Liver	8170/3: Hepatocellular carcinoma, NOS	Not recommended
5346312	2009	39	3	1	3	Blank(s)	Blank(s)	1	0	0	I	0	2	1	1	1	73	0	Active follow-up	C22.0-Liver	8170/3: Hepatocellular carcinoma, NOS	Surgery performed
22053251	2004	39	3	1	1	Blank(s)	Blank(s)	3	1	1	IV	1	1	1	0	3	1	1	Active follow-up	C22.0-Liver	8170/3: Hepatocellular carcinoma, NOS	Not recommended
69849799	2011	40	3	1	3	T2	II	2	0	0	II	1	2	1	0	3	6	1	Active follow-up	C22.0-Liver	8170/3: Hepatocellular carcinoma, NOS	Not recommended
67345767	2009	38	3	1	3	Blank(s)	Blank(s)	1	0	0	I	1	2	1	0	4	1	1	Active follow-up	C22.0-Liver	8170/3: Hepatocellular carcinoma, NOS	Not recommended
71380458	2014	33	2	1	1	T3b	IIIB	3	0	0	IIIA	1	2	1	0	3	15	0	Active follow-up	C22.0-Liver	8170/3: Hepatocellular carcinoma, NOS	Not recommended
90368993	2004	40	2	1	3	Blank(s)	Blank(s)	1	0	1	IV	1	2	1	0	2	14	1	Active follow-up	C22.0-Liver	8170/3: Hepatocellular carcinoma, NOS	Not recommended
34712109	2007	19	1	1	1	Blank(s)	Blank(s)	1	0	0	I	0	0	3	1	3	104	0	Active follow-up	C22.0-Liver	8170/3: Hepatocellular carcinoma, NOS	Surgery performed
65811329	2006	37	3	2	3	Blank(s)	Blank(s)	4	1	0	IIIC	0	2	2	0	3	0	1	Active follow-up	C22.0-Liver	8170/3: Hepatocellular carcinoma, NOS	Not recommended
70057158	2012	25	2	2	1	T1	I	1	0	0	I	1	1	1	0	3	38	0	Active follow-up	C22.0-Liver	8170/3: Hepatocellular carcinoma, NOS	Not recommended
35844873	2011	39	3	1	3	T2	II	2	0	0	II	2	2	2	0	2	23	1	Active follow-up	C22.0-Liver	8170/3: Hepatocellular carcinoma, NOS	Not recommended
33660841	2004	40	3	1	2	Blank(s)	Blank(s)	2	0	0	II	1	0	2	1	2	142	0	Active follow-up	C22.0-Liver	8170/3: Hepatocellular carcinoma, NOS	Surgery performed
64514466	2005	28	3	1	3	Blank(s)	Blank(s)	1	0	0	I	1	2	1	0	2	4	1	Active follow-up	C22.0-Liver	8170/3: Hepatocellular carcinoma, NOS	Not recommended
97177756	2005	34	2	2	2	Blank(s)	Blank(s)	4	0	0	IIIB	1	2	2	1	3	120	1	Active follow-up	C22.0-Liver	8170/3: Hepatocellular carcinoma, NOS	Surgery performed
49918160	2004	39	2	1	3	Blank(s)	Blank(s)	1	0	0	I	1	2	1	1	2	33	1	Active follow-up	C22.0-Liver	8170/3: Hepatocellular carcinoma, NOS	Surgery performed
93849978	2013	36	2	1	1	T2	II	2	0	0	II	2	2	1	1	2	1	0	Active follow-up	C22.0-Liver	8170/3: Hepatocellular carcinoma, NOS	Surgery performed
19712297	2010	37	3	1	3	T2	II	2	0	0	II	1	2	1	1	2	36	1	Active follow-up	C22.0-Liver	8170/3: Hepatocellular carcinoma, NOS	Surgery performed
81067714	2012	27	2	1	3	T3a	IVA	3	1	0	IIIC	0	2	1	1	3	28	1	Active follow-up	C22.0-Liver	8171/3: Hepatocellular carcinoma, fibrolamellar	Surgery performed
44067586	2006	38	3	1	3	Blank(s)	Blank(s)	3	0	0	IIIA	1	2	2	0	3	3	1	Active follow-up	C22.0-Liver	8170/3: Hepatocellular carcinoma, NOS	Not recommended
22165871	2013	37	3	1	3	T3a	IIIA	3	0	0	IIIA	2	2	1	0	3	1	1	Active follow-up	C22.0-Liver	8170/3: Hepatocellular carcinoma, NOS	Not recommended
51048501	2009	38	3	1	1	Blank(s)	Blank(s)	1	0	0	I	0	2	2	0	2	72	0	Active follow-up	C22.0-Liver	8170/3: Hepatocellular carcinoma, NOS	Not recommended
6161551	2012	39	3	1	1	T1	I	1	0	0	I	1	1	2	0	3	3	1	Active follow-up	C22.0-Liver	8170/3: Hepatocellular carcinoma, NOS	Not recommended
71326216	2014	24	2	1	3	T1	I	1	0	0	I	2	2	2	1	3	23	0	Active follow-up	C22.0-Liver	8171/3: Hepatocellular carcinoma, fibrolamellar	Surgery performed
4518162	2006	39	3	1	3	Blank(s)	Blank(s)	4	0	0	IIIB	1	2	2	0	4	2	1	Active follow-up	C22.0-Liver	8170/3: Hepatocellular carcinoma, NOS	Recommended, unknown if performed
68555258	2009	24	2	1	1	Blank(s)	Blank(s)	3	0	0	IIIA	1	2	1	1	3	78	0	Active follow-up	C22.0-Liver	8170/3: Hepatocellular carcinoma, NOS	Surgery performed
33678391	2004	40	3	1	3	Blank(s)	Blank(s)	2	1	0	IIIC	1	1	1	0	2	2	1	Active follow-up	C22.0-Liver	8170/3: Hepatocellular carcinoma, NOS	Not recommended, contraindicated due to other cond; autopsy only (1973-2002)
98228940	2013	24	2	1	2	T3b	IIIB	3	0	0	IIIA	1	2	1	0	3	8	1	Active follow-up	C22.0-Liver	8170/3: Hepatocellular carcinoma, NOS	Not recommended
50846358	2006	18	2	1	1	Blank(s)	Blank(s)	3	0	0	IIIA	2	2	1	1	3	46	1	Active follow-up	C22.0-Liver	8174/3: Hepatocellular carcinoma, clear cell type	Surgery performed
93698874	2010	39	1	1	3	T1	I	1	0	0	I	0	2	3	0	4	31	0	Active follow-up	C22.0-Liver	8170/3: Hepatocellular carcinoma, NOS	Not recommended
53100628	2015	39	3	1	3	T1	I	1	0	0	I	2	1	2	1	2	11	0	Active follow-up	C22.0-Liver	8170/3: Hepatocellular carcinoma, NOS	Surgery performed
50944907	2008	20	3	1	1	Blank(s)	Blank(s)	3	0	0	IIIA	1	2	1	0	3	10	1	Active follow-up	C22.0-Liver	8170/3: Hepatocellular carcinoma, NOS	Not recommended
22141293	2012	35	3	1	2	T4	IVB	4	1	1	IV	0	0	2	1	3	4	1	Active follow-up	C22.0-Liver	8170/3: Hepatocellular carcinoma, NOS	Surgery performed
51902802	2010	37	2	1	1	T3a	IVB	3	1	1	IV	0	2	1	0	3	32	1	Active follow-up	C22.0-Liver	8170/3: Hepatocellular carcinoma, NOS	Recommended, unknown if performed
93931156	2013	24	2	1	3	T1	I	1	0	0	I	2	2	1	1	1	29	0	Active follow-up	C22.0-Liver	8170/3: Hepatocellular carcinoma, NOS	Surgery performed
51024877	2009	39	2	2	2	Blank(s)	Blank(s)	1	0	0	I	1	2	3	1	3	33	1	Active follow-up	C22.0-Liver	8170/3: Hepatocellular carcinoma, NOS	Surgery performed
95108781	2015	34	1	1	3	T3b	IIIB	3	0	0	IIIA	1	0	2	0	3	4	0	Active follow-up	C22.0-Liver	8170/3: Hepatocellular carcinoma, NOS	Not recommended
4536313	2006	40	1	2	3	Blank(s)	Blank(s)	2	0	0	II	1	1	1	0	2	30	1	Active follow-up	C22.0-Liver	8170/3: Hepatocellular carcinoma, NOS	Not recommended
81070566	2012	25	2	1	2	T3a	IIIA	3	0	0	IIIA	1	2	1	0	3	1	0	Active follow-up	C22.0-Liver	8170/3: Hepatocellular carcinoma, NOS	Not recommended
72677027	2015	38	2	2	3	T1	I	1	0	0	I	1	2	1	1	2	8	0	Active follow-up	C22.0-Liver	8170/3: Hepatocellular carcinoma, NOS	Surgery performed
98170150	2011	40	2	1	1	T3a	IIIA	3	0	0	IIIA	1	1	2	1	3	53	0	Active follow-up	C22.0-Liver	8170/3: Hepatocellular carcinoma, NOS	Surgery performed
81214263	2015	40	1	2	3	T1	I	1	0	0	I	1	2	1	1	2	7	0	Active follow-up	C22.0-Liver	8170/3: Hepatocellular carcinoma, NOS	Surgery performed
50956479	2007	27	3	1	3	Blank(s)	Blank(s)	1	0	0	I	1	2	1	0	4	26	1	Active follow-up	C22.0-Liver	8170/3: Hepatocellular carcinoma, NOS	Not recommended
5297103	2008	34	3	1	3	Blank(s)	Blank(s)	3	1	1	IV	1	0	1	0	3	1	1	Active follow-up	C22.0-Liver	8170/3: Hepatocellular carcinoma, NOS	Not recommended
41425133	2010	40	2	1	2	T1	I	1	0	0	I	2	2	2	1	1	66	0	Active follow-up	C22.0-Liver	8170/3: Hepatocellular carcinoma, NOS	Surgery performed
67345753	2009	22	2	2	1	Blank(s)	Blank(s)	1	0	0	I	2	2	2	1	3	78	0	Active follow-up	C22.0-Liver	8171/3: Hepatocellular carcinoma, fibrolamellar	Surgery performed
70068227	2012	35	1	2	1	T3a	IIIA	3	0	0	IIIA	0	2	1	0	3	36	0	Active follow-up	C22.0-Liver	8170/3: Hepatocellular carcinoma, NOS	Not recommended
53120335	2015	33	3	2	2	T2	II	2	0	0	II	1	0	2	1	3	4	0	Active follow-up	C22.0-Liver	8170/3: Hepatocellular carcinoma, NOS	Surgery performed
81020452	2012	29	2	2	1	T1	I	1	0	0	I	0	2	1	1	3	20	1	Active follow-up	C22.0-Liver	8170/3: Hepatocellular carcinoma, NOS	Surgery performed
5275313	2008	39	3	1	1	Blank(s)	Blank(s)	2	0	0	II	0	2	2	0	4	0	1	Active follow-up	C22.0-Liver	8170/3: Hepatocellular carcinoma, NOS	Not recommended
41431168	2010	35	3	1	3	T2	IVB	2	0	1	IV	1	2	3	0	1	39	0	Active follow-up	C22.0-Liver	8170/3: Hepatocellular carcinoma, NOS	Not recommended
26145864	2005	33	3	1	3	Blank(s)	Blank(s)	3	0	0	IIIA	1	2	2	0	3	7	1	Active follow-up	C22.0-Liver	8170/3: Hepatocellular carcinoma, NOS	Not recommended
81053799	2012	38	3	1	3	T3b	IIIB	3	0	0	IIIA	2	2	2	0	3	13	1	Active follow-up	C22.0-Liver	8170/3: Hepatocellular carcinoma, NOS	Not recommended
22071914	2006	39	3	1	3	Blank(s)	Blank(s)	3	0	0	IIIA	1	2	2	0	4	3	1	Active follow-up	C22.0-Liver	8170/3: Hepatocellular carcinoma, NOS	Not recommended, contraindicated due to other cond; autopsy only (1973-2002)
97182244	2008	25	1	1	2	Blank(s)	Blank(s)	3	0	1	IV	1	2	1	0	3	0	1	Active follow-up	C22.0-Liver	8170/3: Hepatocellular carcinoma, NOS	Not recommended
52119301	2013	32	2	1	2	T3a	IVB	3	1	1	IV	2	2	1	0	3	8	1	Active follow-up	C22.0-Liver	8174/3: Hepatocellular carcinoma, clear cell type	Not recommended
12052096	2011	40	2	1	2	T3a	IIIA	3	0	0	IIIA	1	2	2	0	3	19	1	Active follow-up	C22.0-Liver	8170/3: Hepatocellular carcinoma, NOS	Not recommended
68718763	2010	39	3	1	3	T3b	IIIB	3	0	0	IIIA	1	2	2	0	3	0	1	Active follow-up	C22.0-Liver	8170/3: Hepatocellular carcinoma, NOS	Not recommended
67234835	2008	38	3	1	3	Blank(s)	Blank(s)	1	0	0	I	1	2	1	0	3	8	1	Active follow-up	C22.0-Liver	8170/3: Hepatocellular carcinoma, NOS	Not recommended
50827720	2006	32	3	1	3	Blank(s)	Blank(s)	2	0	0	II	1	2	1	1	1	91	1	Active follow-up	C22.0-Liver	8170/3: Hepatocellular carcinoma, NOS	Surgery performed
92660805	2009	33	2	2	1	Blank(s)	Blank(s)	1	0	0	I	0	2	1	0	3	73	0	Active follow-up	C22.0-Liver	8170/3: Hepatocellular carcinoma, NOS	Not recommended
6232781	2014	34	3	1	1	T1	I	1	0	0	I	1	0	2	1	3	13	0	Active follow-up	C22.0-Liver	8170/3: Hepatocellular carcinoma, NOS	Surgery performed
40372192	2005	39	1	1	3	Blank(s)	Blank(s)	4	0	1	IV	1	2	1	0	4	0	1	Active follow-up	C22.0-Liver	8170/3: Hepatocellular carcinoma, NOS	Not recommended
91546472	2007	34	2	1	1	Blank(s)	Blank(s)	1	0	0	I	1	2	1	1	3	97	0	Active follow-up	C22.0-Liver	8170/3: Hepatocellular carcinoma, NOS	Surgery performed
19884666	2015	29	1	1	3	T3a	IVB	3	0	1	IV	1	1	1	0	3	4	0	Active follow-up	C22.0-Liver	8170/3: Hepatocellular carcinoma, NOS	Not recommended
11150134	2007	28	2	1	3	Blank(s)	Blank(s)	2	0	0	II	1	2	1	0	2	14	1	Active follow-up	C22.0-Liver	8170/3: Hepatocellular carcinoma, NOS	Not recommended
91379388	2005	33	2	1	2	Blank(s)	Blank(s)	1	0	1	IV	1	2	2	0	3	5	1	Active follow-up	C22.0-Liver	8170/3: Hepatocellular carcinoma, NOS	Not recommended
65705454	2005	37	3	1	3	Blank(s)	Blank(s)	3	0	0	IIIA	1	2	1	0	2	0	1	Active follow-up	C22.0-Liver	8170/3: Hepatocellular carcinoma, NOS	Not recommended
29142585	2009	40	2	1	1	Blank(s)	Blank(s)	1	0	0	I	2	2	1	0	4	1	1	Active follow-up	C22.0-Liver	8170/3: Hepatocellular carcinoma, NOS	Not recommended
51968759	2010	27	3	1	2	T1	I	1	0	0	I	1	2	1	1	2	29	1	Active follow-up	C22.0-Liver	8170/3: Hepatocellular carcinoma, NOS	Surgery performed
18524708	2007	40	2	2	2	Blank(s)	Blank(s)	2	0	0	II	0	2	2	1	3	53	1	Active follow-up	C22.0-Liver	8170/3: Hepatocellular carcinoma, NOS	Surgery performed
72688757	2015	40	2	1	3	T1	I	1	0	0	I	1	2	2	1	1	9	0	Active follow-up	C22.0-Liver	8170/3: Hepatocellular carcinoma, NOS	Surgery performed
68633688	2010	32	1	1	1	T2	II	2	0	0	II	0	2	1	1	1	62	0	Active follow-up	C22.0-Liver	8170/3: Hepatocellular carcinoma, NOS	Surgery performed
36037519	2014	31	2	1	1	T3a	IIIA	3	0	0	IIIA	0	2	1	1	3	12	0	Active follow-up	C22.0-Liver	8170/3: Hepatocellular carcinoma, NOS	Surgery performed
40384079	2006	32	3	1	1	Blank(s)	Blank(s)	1	0	0	I	2	2	1	1	3	101	0	Active follow-up	C22.0-Liver	8170/3: Hepatocellular carcinoma, NOS	Surgery performed
29062903	2005	40	2	1	1	Blank(s)	Blank(s)	1	0	0	I	1	2	1	1	1	128	0	Active follow-up	C22.0-Liver	8170/3: Hepatocellular carcinoma, NOS	Surgery performed
51896211	2010	33	2	2	1	T2	IVB	2	0	1	IV	0	2	1	0	2	0	1	Active follow-up	C22.0-Liver	8170/3: Hepatocellular carcinoma, NOS	Not recommended
19868297	2015	19	2	2	3	T4	IVB	4	1	1	IV	0	0	1	0	3	4	1	Active follow-up	C22.0-Liver	8171/3: Hepatocellular carcinoma, fibrolamellar	Not recommended
70008130	2011	29	3	1	3	T1	IVB	1	0	1	IV	0	2	1	0	3	12	1	Active follow-up	C22.0-Liver	8170/3: Hepatocellular carcinoma, NOS	Not recommended
52044439	2012	40	3	2	1	T1	I	1	0	0	I	1	2	1	1	2	46	0	Active follow-up	C22.0-Liver	8170/3: Hepatocellular carcinoma, NOS	Surgery performed
40364194	2005	35	1	1	3	Blank(s)	Blank(s)	2	0	0	II	2	2	1	0	1	9	1	Active follow-up	C22.0-Liver	8170/3: Hepatocellular carcinoma, NOS	Not recommended
41466221	2012	28	2	1	1	T3b	IIIB	3	0	0	IIIA	0	2	2	0	3	17	1	Active follow-up	C22.0-Liver	8170/3: Hepatocellular carcinoma, NOS	Not recommended
93807577	2012	35	1	1	3	T3b	IIIB	3	0	0	IIIA	1	2	1	0	4	27	0	Active follow-up	C22.0-Liver	8170/3: Hepatocellular carcinoma, NOS	Not recommended
65647865	2005	22	2	2	1	Blank(s)	Blank(s)	2	0	0	II	1	1	2	1	3	14	1	Active follow-up	C22.0-Liver	8170/3: Hepatocellular carcinoma, NOS	Surgery performed
4530774	2006	29	1	1	2	Blank(s)	Blank(s)	4	0	1	IV	1	2	1	0	3	1	1	Active follow-up	C22.0-Liver	8170/3: Hepatocellular carcinoma, NOS	Not recommended
44028710	2004	30	2	1	1	Blank(s)	Blank(s)	1	0	0	I	0	2	2	1	3	31	0	Active follow-up	C22.0-Liver	8170/3: Hepatocellular carcinoma, NOS	Surgery performed
95011085	2015	31	3	1	1	T2	II	2	0	0	II	1	0	2	1	2	4	0	Active follow-up	C22.0-Liver	8170/3: Hepatocellular carcinoma, NOS	Surgery performed
38209115	2014	39	3	2	1	T1	I	1	0	0	I	1	2	2	0	3	20	0	Active follow-up	C22.0-Liver	8170/3: Hepatocellular carcinoma, NOS	Not recommended
52091818	2012	22	2	2	1	T1	I	1	0	0	I	2	2	1	1	1	39	0	Active follow-up	C22.0-Liver	8170/3: Hepatocellular carcinoma, NOS	Surgery performed
80170193	2009	33	2	2	3	Blank(s)	Blank(s)	1	0	0	I	2	2	3	0	3	13	1	Active follow-up	C22.0-Liver	8170/3: Hepatocellular carcinoma, NOS	Recommended, unknown if performed
92548157	2008	39	2	1	2	Blank(s)	Blank(s)	3	1	0	IIIC	2	2	2	0	3	2	1	Active follow-up	C22.0-Liver	8170/3: Hepatocellular carcinoma, NOS	Not recommended
38143963	2006	30	2	1	3	Blank(s)	Blank(s)	2	0	0	II	1	2	2	0	2	1	1	Active follow-up	C22.0-Liver	8170/3: Hepatocellular carcinoma, NOS	Not recommended
68695439	2011	35	3	1	2	T3a	IIIA	3	0	0	IIIA	1	1	2	1	3	6	1	Active follow-up	C22.0-Liver	8170/3: Hepatocellular carcinoma, NOS	Surgery performed
19732592	2011	21	2	2	1	T3a	IVB	3	0	1	IV	1	0	1	1	3	18	1	Active follow-up	C22.0-Liver	8171/3: Hepatocellular carcinoma, fibrolamellar	Surgery performed
41580740	2015	35	2	2	3	T3b	IVA	3	1	0	IIIC	2	2	1	0	3	0	0	Active follow-up	C22.0-Liver	8170/3: Hepatocellular carcinoma, NOS	Not recommended
50821526	2006	38	2	2	1	Blank(s)	Blank(s)	3	0	0	IIIA	1	1	2	1	3	5	1	Active follow-up	C22.0-Liver	8170/3: Hepatocellular carcinoma, NOS	Surgery performed
41478641	2012	34	1	1	3	T1	I	1	0	0	I	1	2	1	0	2	40	0	Active follow-up	C22.0-Liver	8170/3: Hepatocellular carcinoma, NOS	Not recommended, contraindicated due to other cond; autopsy only (1973-2002)
72633382	2014	31	3	1	3	T1	I	1	0	0	I	0	2	1	0	2	0	0	Active follow-up	C22.0-Liver	8170/3: Hepatocellular carcinoma, NOS	Not recommended
12002279	2009	36	3	1	1	Blank(s)	Blank(s)	2	0	0	II	1	0	2	1	2	6	1	Active follow-up	C22.0-Liver	8170/3: Hepatocellular carcinoma, NOS	Surgery performed
96186520	2004	25	1	1	2	Blank(s)	Blank(s)	3	0	1	IV	1	2	3	0	3	2	1	Active follow-up	C22.0-Liver	8170/3: Hepatocellular carcinoma, NOS	Not recommended, contraindicated due to other cond; autopsy only (1973-2002)
11116029	2006	19	2	1	1	Blank(s)	Blank(s)	2	1	0	IIIC	2	0	1	1	3	110	0	Active follow-up	C22.0-Liver	8171/3: Hepatocellular carcinoma, fibrolamellar	Surgery performed
92563252	2008	34	1	1	3	Blank(s)	Blank(s)	3	0	0	IIIA	1	2	1	0	3	3	1	Active follow-up	C22.0-Liver	8170/3: Hepatocellular carcinoma, NOS	Not recommended
65844781	2005	32	3	1	2	Blank(s)	Blank(s)	4	0	0	IIIB	2	2	1	0	3	0	1	Active follow-up	C22.0-Liver	8170/3: Hepatocellular carcinoma, NOS	Not recommended
44136707	2010	37	3	1	2	T3b	IIIB	3	0	0	IIIA	1	0	2	1	3	31	1	Active follow-up	C22.0-Liver	8170/3: Hepatocellular carcinoma, NOS	Surgery performed
97186233	2005	39	2	1	3	Blank(s)	Blank(s)	1	0	0	I	1	2	2	1	3	128	0	Active follow-up	C22.0-Liver	8170/3: Hepatocellular carcinoma, NOS	Surgery performed
65902978	2007	39	2	2	3	Blank(s)	Blank(s)	1	0	0	I	0	2	1	1	2	18	1	Active follow-up	C22.0-Liver	8170/3: Hepatocellular carcinoma, NOS	Surgery performed
5374873	2010	40	3	1	2	T3a	IIIA	3	0	0	IIIA	1	1	2	0	3	25	1	Active follow-up	C22.0-Liver	8170/3: Hepatocellular carcinoma, NOS	Not recommended
51944390	2010	38	3	1	2	T1	I	1	0	0	I	1	2	2	1	3	17	1	Active follow-up	C22.0-Liver	8170/3: Hepatocellular carcinoma, NOS	Surgery performed
5367561	2013	38	2	1	2	T3a	IIIA	3	0	0	IIIA	1	2	1	0	3	1	1	Active follow-up	C22.0-Liver	8170/3: Hepatocellular carcinoma, NOS	Not recommended
6254819	2015	38	3	1	2	T4	IIIC	4	0	0	IIIB	2	0	2	1	3	5	0	Active follow-up	C22.0-Liver	8170/3: Hepatocellular carcinoma, NOS	Surgery performed
6235163	2012	26	2	1	3	T2	II	2	0	0	II	0	2	1	0	1	39	0	Active follow-up	C22.0-Liver	8170/3: Hepatocellular carcinoma, NOS	Not recommended
53159256	2015	21	2	1	3	T1	I	1	0	0	I	2	2	1	1	1	10	0	Active follow-up	C22.0-Liver	8171/3: Hepatocellular carcinoma, fibrolamellar	Surgery performed
72750519	2013	40	3	1	3	T3a	IIIA	3	0	0	IIIA	1	2	2	0	3	5	1	Active follow-up	C22.0-Liver	8170/3: Hepatocellular carcinoma, NOS	Not recommended
40345268	2004	20	2	1	1	Blank(s)	Blank(s)	2	1	0	IIIC	0	2	1	1	3	13	1	Active follow-up	C22.0-Liver	8171/3: Hepatocellular carcinoma, fibrolamellar	Surgery performed
41543094	2015	36	2	2	3	T1	IVB	1	0	1	IV	1	2	1	0	2	11	0	Active follow-up	C22.0-Liver	8170/3: Hepatocellular carcinoma, NOS	Not recommended
68728915	2011	38	2	2	1	T1	I	1	0	0	I	2	2	2	1	3	59	0	Active follow-up	C22.0-Liver	8170/3: Hepatocellular carcinoma, NOS	Surgery performed
41467094	2012	35	1	1	3	T4	IIIC	4	0	0	IIIB	2	2	2	0	3	11	1	Active follow-up	C22.0-Liver	8170/3: Hepatocellular carcinoma, NOS	Not recommended
41569984	2015	24	2	1	3	T1	I	1	0	0	I	0	1	1	1	1	9	0	Active follow-up	C22.0-Liver	8170/3: Hepatocellular carcinoma, NOS	Surgery performed
18377417	2004	28	2	1	1	Blank(s)	Blank(s)	1	0	0	I	1	2	1	1	1	135	0	Active follow-up	C22.0-Liver	8170/3: Hepatocellular carcinoma, NOS	Surgery performed
77081812	2013	22	1	2	3	T1	I	1	0	0	I	2	0	1	1	3	29	0	Active follow-up	C22.0-Liver	8171/3: Hepatocellular carcinoma, fibrolamellar	Surgery performed
53102678	2015	18	2	2	1	T3b	IVA	3	1	0	IIIC	0	2	1	1	3	3	0	Active follow-up	C22.0-Liver	8171/3: Hepatocellular carcinoma, fibrolamellar	Surgery performed
50952062	2008	18	2	1	1	Blank(s)	Blank(s)	3	1	1	IV	1	2	1	1	3	85	1	Active follow-up	C22.0-Liver	8171/3: Hepatocellular carcinoma, fibrolamellar	Surgery performed
50937991	2008	38	3	2	3	Blank(s)	Blank(s)	3	0	0	IIIA	1	2	1	0	3	1	1	Active follow-up	C22.0-Liver	8170/3: Hepatocellular carcinoma, NOS	Not recommended
41341639	2007	39	3	1	1	Blank(s)	Blank(s)	3	0	0	IIIA	1	1	2	0	3	2	1	Active follow-up	C22.0-Liver	8170/3: Hepatocellular carcinoma, NOS	Not recommended
5268158	2008	25	3	2	2	Blank(s)	Blank(s)	2	0	0	II	1	2	1	1	2	95	0	Active follow-up	C22.0-Liver	8170/3: Hepatocellular carcinoma, NOS	Surgery performed
49850339	2004	36	3	1	3	Blank(s)	Blank(s)	3	0	0	IIIA	1	2	1	0	3	2	1	Active follow-up	C22.0-Liver	8170/3: Hepatocellular carcinoma, NOS	Not recommended
18520338	2008	39	3	1	1	Blank(s)	Blank(s)	1	0	0	I	1	2	2	1	2	91	0	Active follow-up	C22.0-Liver	8170/3: Hepatocellular carcinoma, NOS	Surgery performed
18513844	2008	39	1	1	3	Blank(s)	Blank(s)	3	0	0	IIIA	1	2	1	0	3	1	1	Active follow-up	C22.0-Liver	8170/3: Hepatocellular carcinoma, NOS	Not recommended
92540719	2008	27	3	1	2	Blank(s)	Blank(s)	2	0	0	II	1	0	1	1	3	89	0	Active follow-up	C22.0-Liver	8170/3: Hepatocellular carcinoma, NOS	Surgery performed
98065559	2010	25	3	1	2	T2	II	2	0	0	II	1	2	1	1	3	10	1	Active follow-up	C22.0-Liver	8170/3: Hepatocellular carcinoma, NOS	Surgery performed
75227568	2006	37	2	2	3	Blank(s)	Blank(s)	2	0	0	II	2	2	1	1	1	119	0	Active follow-up	C22.0-Liver	8170/3: Hepatocellular carcinoma, NOS	Surgery performed
38178559	2012	39	2	1	3	T1	I	1	0	0	I	1	2	2	0	3	3	1	Active follow-up	C22.0-Liver	8170/3: Hepatocellular carcinoma, NOS	Not recommended
38089965	2007	26	2	1	1	Blank(s)	Blank(s)	1	0	0	I	0	2	1	1	4	99	0	Active follow-up	C22.0-Liver	8170/3: Hepatocellular carcinoma, NOS	Surgery performed
91375907	2005	30	2	2	3	Blank(s)	Blank(s)	4	0	0	IIIB	1	2	1	1	3	20	1	Active follow-up	C22.0-Liver	8170/3: Hepatocellular carcinoma, NOS	Surgery performed
64487173	2004	40	2	1	3	Blank(s)	Blank(s)	3	1	0	IIIC	2	1	1	0	3	127	0	Active follow-up	C22.0-Liver	8170/3: Hepatocellular carcinoma, NOS	Not recommended
93776693	2012	38	2	1	3	T3b	IVA	3	1	0	IIIC	1	2	1	0	3	0	1	Active follow-up	C22.0-Liver	8170/3: Hepatocellular carcinoma, NOS	Not recommended
40354869	2004	33	1	1	3	Blank(s)	Blank(s)	2	0	0	II	2	2	1	0	1	5	1	Active follow-up	C22.0-Liver	8170/3: Hepatocellular carcinoma, NOS	Not recommended
97185663	2007	19	2	2	3	Blank(s)	Blank(s)	3	0	1	IV	0	2	1	0	3	13	1	Active follow-up	C22.0-Liver	8171/3: Hepatocellular carcinoma, fibrolamellar	Not recommended
67168676	2008	27	2	2	3	Blank(s)	Blank(s)	3	0	1	IV	1	2	1	0	3	1	1	Active follow-up	C22.0-Liver	8171/3: Hepatocellular carcinoma, fibrolamellar	Not recommended
71473924	2014	31	2	1	3	T3a	IIIA	3	0	0	IIIA	0	2	1	0	3	1	1	Active follow-up	C22.0-Liver	8171/3: Hepatocellular carcinoma, fibrolamellar	Not recommended
71241770	2013	20	2	2	1	T1	I	1	0	0	I	0	2	1	1	2	31	0	Active follow-up	C22.0-Liver	8170/3: Hepatocellular carcinoma, NOS	Surgery performed
67064053	2007	36	2	2	3	Blank(s)	Blank(s)	1	0	0	I	0	2	2	1	3	98	0	Active follow-up	C22.0-Liver	8174/3: Hepatocellular carcinoma, clear cell type	Surgery performed
44248549	2015	40	3	1	1	T1	I	1	0	0	I	2	2	2	1	2	2	0	Active follow-up	C22.0-Liver	8170/3: Hepatocellular carcinoma, NOS	Surgery performed
91486580	2006	34	1	1	3	Blank(s)	Blank(s)	1	0	0	I	2	2	2	0	2	99	0	Active follow-up	C22.0-Liver	8170/3: Hepatocellular carcinoma, NOS	Not recommended, contraindicated due to other cond; autopsy only (1973-2002)
38163726	2011	38	2	1	3	T2	II	2	0	0	II	0	2	2	0	1	39	1	Active follow-up	C22.0-Liver	8170/3: Hepatocellular carcinoma, NOS	Not recommended
4548089	2007	32	3	1	2	Blank(s)	Blank(s)	3	0	1	IV	1	2	1	0	3	4	1	Active follow-up	C22.0-Liver	8170/3: Hepatocellular carcinoma, NOS	Not recommended
48729787	2011	28	2	1	2	T1	IVB	1	0	1	IV	1	2	1	0	3	2	1	Active follow-up	C22.0-Liver	8170/3: Hepatocellular carcinoma, NOS	Not recommended
5336216	2009	21	2	2	1	Blank(s)	Blank(s)	2	0	0	II	0	2	1	1	3	74	0	Active follow-up	C22.0-Liver	8170/3: Hepatocellular carcinoma, NOS	Surgery performed
51001078	2008	31	2	1	3	Blank(s)	Blank(s)	4	0	0	IIIB	1	2	1	0	3	31	1	Active follow-up	C22.0-Liver	8170/3: Hepatocellular carcinoma, NOS	Not recommended
94834545	2012	38	3	2	3	T1	I	1	0	0	I	2	2	1	0	4	24	1	Active follow-up	C22.0-Liver	8170/3: Hepatocellular carcinoma, NOS	Not recommended
64310247	2004	35	2	1	3	Blank(s)	Blank(s)	3	0	1	IV	0	2	2	1	3	14	1	Active follow-up	C22.0-Liver	8171/3: Hepatocellular carcinoma, fibrolamellar	Surgery performed
67327700	2009	22	3	2	3	Blank(s)	Blank(s)	3	0	0	IIIA	1	2	1	0	3	6	1	Active follow-up	C22.0-Liver	8170/3: Hepatocellular carcinoma, NOS	Not recommended
4515856	2006	39	3	1	2	Blank(s)	Blank(s)	3	0	1	IV	1	0	2	1	3	26	1	Active follow-up	C22.0-Liver	8170/3: Hepatocellular carcinoma, NOS	Surgery performed
80124546	2008	38	2	1	1	Blank(s)	Blank(s)	2	0	0	II	1	2	1	0	1	17	1	Active follow-up	C22.0-Liver	8170/3: Hepatocellular carcinoma, NOS	Not recommended
75149645	2004	26	1	1	2	Blank(s)	Blank(s)	3	0	1	IV	1	2	1	0	3	52	0	Active follow-up	C22.0-Liver	8170/3: Hepatocellular carcinoma, NOS	Not recommended
26118402	2004	31	2	1	3	Blank(s)	Blank(s)	1	0	0	I	0	2	1	1	2	14	1	Active follow-up	C22.0-Liver	8170/3: Hepatocellular carcinoma, NOS	Surgery performed
67183639	2008	33	1	1	3	Blank(s)	Blank(s)	4	0	1	IV	1	2	2	0	3	0	1	Active follow-up	C22.0-Liver	8170/3: Hepatocellular carcinoma, NOS	Not recommended
11052383	2004	31	3	1	1	Blank(s)	Blank(s)	1	0	0	I	1	0	2	1	3	14	1	Active follow-up	C22.0-Liver	8170/3: Hepatocellular carcinoma, NOS	Surgery performed
64399004	2004	40	3	2	1	Blank(s)	Blank(s)	3	0	0	IIIA	1	2	2	1	3	12	1	Active follow-up	C22.0-Liver	8174/3: Hepatocellular carcinoma, clear cell type	Surgery performed
11147269	2007	30	2	1	1	Blank(s)	Blank(s)	1	0	0	I	0	2	1	1	3	96	0	Active follow-up	C22.0-Liver	8170/3: Hepatocellular carcinoma, NOS	Surgery performed
65925414	2007	23	2	2	3	Blank(s)	Blank(s)	1	1	0	IIIC	1	2	1	0	3	4	1	Active follow-up	C22.0-Liver	8170/3: Hepatocellular carcinoma, NOS	Not recommended
99175776	2015	34	2	1	1	T3b	IVB	3	1	1	IV	0	2	2	0	3	0	0	Active follow-up	C22.0-Liver	8171/3: Hepatocellular carcinoma, fibrolamellar	Not recommended, contraindicated due to other cond; autopsy only (1973-2002)
78162975	2005	39	1	2	3	Blank(s)	Blank(s)	1	0	0	I	1	2	1	0	4	25	1	Active follow-up	C22.0-Liver	8170/3: Hepatocellular carcinoma, NOS	Not recommended
97170518	2007	27	1	2	2	Blank(s)	Blank(s)	1	0	0	I	1	2	2	1	3	105	0	Active follow-up	C22.0-Liver	8174/3: Hepatocellular carcinoma, clear cell type	Surgery performed
68458716	2009	32	2	1	1	Blank(s)	Blank(s)	1	0	0	I	2	2	1	1	3	0	1	Active follow-up	C22.0-Liver	8170/3: Hepatocellular carcinoma, NOS	Surgery performed
68565530	2010	29	1	1	3	T3a	IIIA	3	0	0	IIIA	1	2	1	0	3	5	1	Active follow-up	C22.0-Liver	8170/3: Hepatocellular carcinoma, NOS	Not recommended
40391120	2006	29	1	1	3	Blank(s)	Blank(s)	1	0	0	I	0	2	1	0	3	46	1	Active follow-up	C22.0-Liver	8170/3: Hepatocellular carcinoma, NOS	Not recommended
91529352	2007	22	2	1	3	Blank(s)	Blank(s)	3	1	1	IV	0	2	2	0	3	17	1	Active follow-up	C22.0-Liver	8171/3: Hepatocellular carcinoma, fibrolamellar	Not recommended
44107550	2008	35	3	1	3	Blank(s)	Blank(s)	3	1	0	IIIC	1	2	2	0	3	4	1	Active follow-up	C22.0-Liver	8170/3: Hepatocellular carcinoma, NOS	Not recommended
29106417	2007	40	2	1	1	Blank(s)	Blank(s)	2	0	0	II	2	0	1	1	3	97	0	Active follow-up	C22.0-Liver	8170/3: Hepatocellular carcinoma, NOS	Surgery performed
81115377	2014	35	1	2	3	T1	I	1	0	0	I	0	2	2	0	4	4	1	Active follow-up	C22.0-Liver	8170/3: Hepatocellular carcinoma, NOS	Not recommended
65836897	2006	29	1	1	1	Blank(s)	Blank(s)	3	0	0	IIIA	1	2	2	0	4	7	1	Active follow-up	C22.0-Liver	8170/3: Hepatocellular carcinoma, NOS	Not recommended
29225705	2013	34	2	2	2	T1	IVB	1	0	1	IV	1	2	1	0	3	10	1	Active follow-up	C22.0-Liver	8174/3: Hepatocellular carcinoma, clear cell type	Not recommended
65743989	2006	34	3	1	1	Blank(s)	Blank(s)	4	0	0	IIIB	0	1	1	0	3	27	0	Active follow-up	C22.0-Liver	8170/3: Hepatocellular carcinoma, NOS	Not recommended
65913348	2007	36	1	1	3	Blank(s)	Blank(s)	3	0	0	IIIA	1	2	1	0	4	2	1	Active follow-up	C22.0-Liver	8170/3: Hepatocellular carcinoma, NOS	Not recommended
71486082	2014	21	2	1	1	T1	I	1	0	0	I	0	2	1	1	3	0	0	Active follow-up	C22.0-Liver	8170/3: Hepatocellular carcinoma, NOS	Surgery performed
91390329	2005	34	2	1	1	Blank(s)	Blank(s)	1	0	0	I	1	2	1	0	1	123	0	Active follow-up	C22.0-Liver	8170/3: Hepatocellular carcinoma, NOS	Not recommended
41574563	2015	30	2	1	3	T1	I	1	0	0	I	1	1	1	1	1	1	0	Active follow-up	C22.0-Liver	8170/3: Hepatocellular carcinoma, NOS	Surgery performed
64420141	2004	34	2	1	3	Blank(s)	Blank(s)	1	0	1	IV	1	2	2	0	3	10	0	Active follow-up	C22.0-Liver	8170/3: Hepatocellular carcinoma, NOS	Not recommended
38243061	2015	26	2	1	2	T3b	IVB	3	0	1	IV	0	2	1	0	3	0	1	Active follow-up	C22.0-Liver	8170/3: Hepatocellular carcinoma, NOS	Not recommended
65758265	2006	27	2	2	1	Blank(s)	Blank(s)	1	1	0	IIIC	0	2	1	1	3	57	1	Active follow-up	C22.0-Liver	8171/3: Hepatocellular carcinoma, fibrolamellar	Surgery performed
81234537	2015	25	1	1	3	T3b	IIIB	3	0	0	IIIA	1	2	1	0	3	0	1	Active follow-up	C22.0-Liver	8170/3: Hepatocellular carcinoma, NOS	Not recommended
22112815	2010	36	3	1	3	T2	IVB	2	0	1	IV	1	2	2	0	2	7	1	Active follow-up	C22.0-Liver	8170/3: Hepatocellular carcinoma, NOS	Not recommended
81132189	2014	40	1	2	1	T2	II	2	0	0	II	1	2	3	1	3	17	0	Active follow-up	C22.0-Liver	8170/3: Hepatocellular carcinoma, NOS	Surgery performed
51932416	2010	37	3	1	2	T3b	IVB	3	1	1	IV	1	2	2	0	4	2	1	Active follow-up	C22.0-Liver	8170/3: Hepatocellular carcinoma, NOS	Not recommended
67255529	2008	40	2	1	2	Blank(s)	Blank(s)	2	0	0	II	1	2	2	1	2	16	1	Active follow-up	C22.0-Liver	8170/3: Hepatocellular carcinoma, NOS	Surgery performed
65925817	2007	37	3	1	3	Blank(s)	Blank(s)	2	0	0	II	1	2	1	0	1	4	1	Active follow-up	C22.0-Liver	8170/3: Hepatocellular carcinoma, NOS	Not recommended
4517663	2006	39	1	1	1	Blank(s)	Blank(s)	3	1	1	IV	1	2	1	0	3	0	1	Active follow-up	C22.0-Liver	8170/3: Hepatocellular carcinoma, NOS	Not recommended
91546399	2007	29	1	1	1	Blank(s)	Blank(s)	3	0	1	IV	1	2	1	0	3	2	1	Active follow-up	C22.0-Liver	8170/3: Hepatocellular carcinoma, NOS	Not recommended
92691409	2009	39	1	1	3	Blank(s)	Blank(s)	3	0	0	IIIA	2	2	2	1	3	5	1	Active follow-up	C22.0-Liver	8170/3: Hepatocellular carcinoma, NOS	Surgery performed
71338023	2014	32	3	1	3	T1	I	1	0	0	I	0	2	2	0	2	23	0	Active follow-up	C22.0-Liver	8170/3: Hepatocellular carcinoma, NOS	Not recommended
5403339	2011	35	3	1	3	T4	IIIC	4	0	0	IIIB	1	1	2	0	3	3	1	Active follow-up	C22.0-Liver	8170/3: Hepatocellular carcinoma, NOS	Not recommended
67103165	2008	25	2	2	3	Blank(s)	Blank(s)	1	0	1	IV	0	2	1	0	3	30	1	Active follow-up	C22.0-Liver	8170/3: Hepatocellular carcinoma, NOS	Not recommended
91556819	2007	34	1	2	3	Blank(s)	Blank(s)	2	0	0	II	1	2	1	0	3	2	1	Active follow-up	C22.0-Liver	8170/3: Hepatocellular carcinoma, NOS	Not recommended
70000798	2012	34	3	1	3	T3NOS	IIINOS	3	0	0	IIIA	1	2	3	0	4	3	1	Active follow-up	C22.0-Liver	8170/3: Hepatocellular carcinoma, NOS	Not recommended
44073961	2007	39	2	1	3	Blank(s)	Blank(s)	1	0	0	I	1	2	2	0	4	1	1	Active follow-up	C22.0-Liver	8170/3: Hepatocellular carcinoma, NOS	Not recommended
27208266	2015	33	2	2	1	T2	IVA	2	1	0	IIIC	0	2	2	1	3	3	0	Active follow-up	C22.0-Liver	8171/3: Hepatocellular carcinoma, fibrolamellar	Surgery performed
5379728	2010	38	2	1	1	T1	I	1	0	0	I	0	0	2	1	3	63	0	Active follow-up	C22.0-Liver	8170/3: Hepatocellular carcinoma, NOS	Surgery performed
52131411	2012	40	2	1	1	T1	I	1	0	0	I	2	2	2	1	2	35	0	Active follow-up	C22.0-Liver	8170/3: Hepatocellular carcinoma, NOS	Surgery performed
68651885	2009	40	2	1	3	Blank(s)	Blank(s)	3	0	0	IIIA	1	2	1	0	4	0	1	Active follow-up	C22.0-Liver	8170/3: Hepatocellular carcinoma, NOS	Not recommended
51881203	2009	37	3	2	2	Blank(s)	Blank(s)	2	0	0	II	1	2	2	1	2	74	0	Active follow-up	C22.0-Liver	8170/3: Hepatocellular carcinoma, NOS	Surgery performed
5416780	2010	34	1	1	3	T1	I	1	0	0	I	1	0	1	0	1	26	1	Active follow-up	C22.0-Liver	8170/3: Hepatocellular carcinoma, NOS	Not recommended
80159934	2009	38	1	1	1	Blank(s)	Blank(s)	2	0	0	II	0	2	2	0	3	71	0	Active follow-up	C22.0-Liver	8170/3: Hepatocellular carcinoma, NOS	Not recommended
77085809	2012	40	2	2	3	T1	I	1	0	0	I	2	2	2	1	4	17	1	Active follow-up	C22.0-Liver	8170/3: Hepatocellular carcinoma, NOS	Surgery performed
69865150	2011	22	2	2	3	T1	I	1	0	0	I	1	1	1	0	2	12	1	Active follow-up	C22.0-Liver	8172/3: Hepatocellular carcinoma, scirrhous	Not recommended
67282280	2009	38	3	2	2	Blank(s)	Blank(s)	3	1	1	IV	2	2	2	0	3	1	1	Active follow-up	C22.0-Liver	8170/3: Hepatocellular carcinoma, NOS	Not recommended
27093239	2010	28	3	1	1	T4	IIIC	4	0	0	IIIB	1	2	1	1	3	17	0	Active follow-up	C22.0-Liver	8170/3: Hepatocellular carcinoma, NOS	Surgery performed
92532303	2008	40	2	2	1	Blank(s)	Blank(s)	3	0	0	IIIA	1	2	1	0	3	1	1	Active follow-up	C22.0-Liver	8170/3: Hepatocellular carcinoma, NOS	Not recommended
98225586	2012	37	3	1	3	T1	I	1	0	0	I	1	2	2	0	3	12	1	Active follow-up	C22.0-Liver	8170/3: Hepatocellular carcinoma, NOS	Not recommended
67127910	2008	25	3	1	3	Blank(s)	Blank(s)	4	0	0	IIIB	1	2	1	0	3	0	1	Active follow-up	C22.0-Liver	8170/3: Hepatocellular carcinoma, NOS	Not recommended
29230487	2013	40	2	1	3	T1	I	1	0	0	I	1	2	1	0	3	3	1	Active follow-up	C22.0-Liver	8170/3: Hepatocellular carcinoma, NOS	Not recommended
18546670	2008	38	1	1	1	Blank(s)	Blank(s)	2	0	0	II	1	2	1	1	2	84	0	Active follow-up	C22.0-Liver	8170/3: Hepatocellular carcinoma, NOS	Surgery performed
5260823	2007	40	2	1	3	Blank(s)	Blank(s)	3	0	1	IV	2	2	2	0	4	0	0	Active follow-up	C22.0-Liver	8170/3: Hepatocellular carcinoma, NOS	Not recommended
4534537	2006	37	3	2	3	Blank(s)	Blank(s)	3	0	0	IIIA	0	0	1	0	3	10	1	Active follow-up	C22.0-Liver	8170/3: Hepatocellular carcinoma, NOS	Not recommended
40354603	2004	24	1	1	1	Blank(s)	Blank(s)	2	0	1	IV	1	2	1	0	2	2	1	Active follow-up	C22.0-Liver	8170/3: Hepatocellular carcinoma, NOS	Not recommended
5430265	2011	40	3	1	3	T1	I	1	0	0	I	2	0	2	0	3	6	1	Active follow-up	C22.0-Liver	8170/3: Hepatocellular carcinoma, NOS	Not recommended
22157005	2013	38	3	2	1	T1	I	1	0	0	I	1	0	1	1	2	26	0	Active follow-up	C22.0-Liver	8170/3: Hepatocellular carcinoma, NOS	Surgery performed
50890843	2007	25	3	2	1	Blank(s)	Blank(s)	1	0	1	IV	0	2	1	0	3	34	1	Active follow-up	C22.0-Liver	8171/3: Hepatocellular carcinoma, fibrolamellar	Not recommended
33717205	2005	39	2	1	3	Blank(s)	Blank(s)	3	0	0	IIIA	1	2	2	0	3	3	1	Active follow-up	C22.0-Liver	8170/3: Hepatocellular carcinoma, NOS	Not recommended
6238701	2014	38	3	1	3	T1	I	1	0	0	I	0	0	2	1	2	12	0	Active follow-up	C22.0-Liver	8170/3: Hepatocellular carcinoma, NOS	Surgery performed
71316838	2014	18	2	1	1	T3b	IVB	3	1	1	IV	0	2	1	1	3	23	0	Active follow-up	C22.0-Liver	8171/3: Hepatocellular carcinoma, fibrolamellar	Surgery performed
91501247	2007	40	2	1	3	Blank(s)	Blank(s)	1	0	0	I	1	2	1	0	4	1	1	Active follow-up	C22.0-Liver	8170/3: Hepatocellular carcinoma, NOS	Not recommended
81128169	2013	38	2	1	3	T3b	IVB	3	1	1	IV	1	2	1	0	3	2	1	Active follow-up	C22.0-Liver	8170/3: Hepatocellular carcinoma, NOS	Not recommended
72709956	2015	38	1	1	3	T1	I	1	0	0	I	0	1	1	0	2	5	0	Active follow-up	C22.0-Liver	8170/3: Hepatocellular carcinoma, NOS	Not recommended
72660356	2015	37	2	1	1	T1	I	1	0	0	I	0	2	2	1	3	4	0	Active follow-up	C22.0-Liver	8170/3: Hepatocellular carcinoma, NOS	Surgery performed
75148064	2004	21	2	1	1	Blank(s)	Blank(s)	3	0	1	IV	1	2	1	0	3	0	0	Active follow-up	C22.0-Liver	8170/3: Hepatocellular carcinoma, NOS	Not recommended
99194032	2015	36	2	2	3	T1	I	1	0	0	I	2	2	1	1	2	5	0	Active follow-up	C22.0-Liver	8170/3: Hepatocellular carcinoma, NOS	Surgery performed
52069346	2012	26	2	2	3	T1	I	1	0	0	I	1	2	1	0	2	11	1	Active follow-up	C22.0-Liver	8170/3: Hepatocellular carcinoma, NOS	Not recommended
		32.9381															27.8861
		6.2627															36.4761

## Sheet: validation set
Patient ID	Year of diagnosis	Age at diagnosis	Race/ethnicity（1=white, 2=black, 3=other)	Sex(1=male, 2=female)	Grade(1=I/II, 2=III/IV, 3=Unknown)	Derived AJCC T, 7th ed (2010+)	Derived AJCC Stage Group, 7th ed (2010+)	T(1=T1, 2=T2, 3=T3, 4=T4)	N(0=N0, 1=N1)	M(0=M0, 1=M1)	Derived AJCC Stage Group, 6th ed (2004+)	AFP (0=Negative, 1=Positive, 2=Unknown)	fibrosis (0=0-4, 1=5-6, 2=Unknown)	Marital status at diagnosis(1=single, 2=married, 3=Unknown)	treatment(0=no surgery, 1=local tumor destruction, 2=surgery, 3=transplantation, 4=unknown)	tumor size(1=<2, 2=2-5, 3=>5, 4=Unknown)	Survival months	Status(0=Alive, 1=Dead)	Type of follow-up expected	Primary Site - labeled	ICD-O-3 Hist/behav, malignant	Reason no cancer-directed surgery
93790636	2011	27	1	1	3	T4	IVB	4	1	1	IV	0	2	1	0	3	3	1	Active follow-up	C22.0-Liver	8171/3: Hepatocellular carcinoma, fibrolamellar	Not recommended
93845093	2013	37	2	1	3	T3a	IIIA	3	0	0	IIIA	1	2	2	0	3	2	1	Active follow-up	C22.0-Liver	8170/3: Hepatocellular carcinoma, NOS	Not recommended
18454002	2006	37	2	2	3	Blank(s)	Blank(s)	1	0	0	I	1	2	2	0	3	1	1	Active follow-up	C22.0-Liver	8170/3: Hepatocellular carcinoma, NOS	Not recommended
41473495	2012	24	1	1	1	T1	I	1	0	0	I	1	2	1	3	2	42	0	Active follow-up	C22.0-Liver	8170/3: Hepatocellular carcinoma, NOS	Surgery performed
52002174	2011	39	1	1	1	T1	IVB	1	1	1	IV	1	2	1	0	3	6	1	Active follow-up	C22.0-Liver	8170/3: Hepatocellular carcinoma, NOS	Not recommended
94864217	2015	35	1	1	2	T4	IIIC	4	0	0	IIIB	2	2	2	3	2	11	0	Active follow-up	C22.0-Liver	8170/3: Hepatocellular carcinoma, NOS	Surgery performed
5359829	2009	40	3	2	2	Blank(s)	Blank(s)	3	0	0	IIIA	1	1	2	2	3	73	0	Active follow-up	C22.0-Liver	8170/3: Hepatocellular carcinoma, NOS	Surgery performed
69837436	2011	30	1	1	3	T1	I	1	0	0	I	1	1	1	0	2	5	1	Active follow-up	C22.0-Liver	8170/3: Hepatocellular carcinoma, NOS	Not recommended
93717396	2011	39	1	1	3	T2	II	2	0	0	II	1	2	1	0	1	1	1	Active follow-up	C22.0-Liver	8170/3: Hepatocellular carcinoma, NOS	Not recommended, contraindicated due to other cond; autopsy only (1973-2002)
19827245	2014	34	3	2	2	T3a	IIIA	3	0	0	IIIA	1	0	2	0	3	3	1	Active follow-up	C22.0-Liver	8170/3: Hepatocellular carcinoma, NOS	Not recommended, contraindicated due to other cond; autopsy only (1973-2002)
22141377	2012	38	3	1	2	T3a	IIIA	3	0	0	IIIA	1	2	1	0	3	9	1	Active follow-up	C22.0-Liver	8170/3: Hepatocellular carcinoma, NOS	Not recommended
65684729	2005	39	1	1	3	Blank(s)	Blank(s)	1	1	0	IIIC	0	2	3	0	2	4	1	Active follow-up	C22.0-Liver	8170/3: Hepatocellular carcinoma, NOS	Not recommended
65749527	2006	36	3	2	1	Blank(s)	Blank(s)	1	0	0	I	1	0	2	2	2	117	0	Active follow-up	C22.0-Liver	8170/3: Hepatocellular carcinoma, NOS	Surgery performed
44060435	2006	38	3	1	1	Blank(s)	Blank(s)	1	0	0	I	2	1	2	3	2	115	0	Active follow-up	C22.0-Liver	8170/3: Hepatocellular carcinoma, NOS	Surgery performed
67044244	2006	40	3	1	3	Blank(s)	Blank(s)	1	0	0	I	0	1	2	1	2	45	1	Active follow-up	C22.0-Liver	8170/3: Hepatocellular carcinoma, NOS	Surgery performed
80134573	2009	39	1	2	1	Blank(s)	Blank(s)	2	0	0	II	0	2	2	2	3	82	0	Active follow-up	C22.0-Liver	8174/3: Hepatocellular carcinoma, clear cell type	Surgery performed
70098703	2012	31	1	1	1	T2	II	2	0	0	II	0	2	2	0	3	39	0	Active follow-up	C22.0-Liver	8170/3: Hepatocellular carcinoma, NOS	Not recommended
64461333	2004	39	3	1	1	Blank(s)	Blank(s)	3	1	0	IIIC	1	2	2	2	3	3	1	Active follow-up	C22.0-Liver	8170/3: Hepatocellular carcinoma, NOS	Surgery performed
18421184	2005	18	1	1	1	Blank(s)	Blank(s)	2	0	0	II	0	2	1	2	2	130	0	Active follow-up	C22.0-Liver	8170/3: Hepatocellular carcinoma, NOS	Surgery performed
80077793	2013	20	2	2	1	T1	IVA	1	0	1	IV	1	2	1	0	3	29	0	Active follow-up	C22.0-Liver	8170/3: Hepatocellular carcinoma, NOS	Not recommended
5360106	2010	39	3	1	1	T2	II	2	0	0	II	0	0	1	2	2	67	0	Active follow-up	C22.0-Liver	8170/3: Hepatocellular carcinoma, NOS	Surgery performed
68534274	2010	29	1	1	3	T1	I	1	0	0	I	0	2	1	0	3	8	1	Active follow-up	C22.0-Liver	8170/3: Hepatocellular carcinoma, NOS	Not recommended
72659544	2015	33	3	1	3	T3b	IVB	3	0	1	IV	1	1	2	0	3	5	0	Active follow-up	C22.0-Liver	8170/3: Hepatocellular carcinoma, NOS	Not recommended
71457862	2014	38	3	1	3	T3b	IVB	3	0	1	IV	1	2	2	0	3	2	1	Active follow-up	C22.0-Liver	8170/3: Hepatocellular carcinoma, NOS	Not recommended
97010076	2005	34	2	1	1	Blank(s)	Blank(s)	1	0	0	I	1	2	3	2	2	0	1	Active follow-up	C22.0-Liver	8170/3: Hepatocellular carcinoma, NOS	Surgery performed
68439433	2009	40	1	1	3	Blank(s)	Blank(s)	1	1	0	IIIC	1	2	1	0	4	1	1	Active follow-up	C22.0-Liver	8170/3: Hepatocellular carcinoma, NOS	Not recommended
38238146	2015	37	1	2	3	T2	II	2	0	0	II	0	2	1	0	1	5	0	Active follow-up	C22.0-Liver	8170/3: Hepatocellular carcinoma, NOS	Not recommended
91502196	2006	33	1	1	3	Blank(s)	Blank(s)	2	0	0	II	1	1	1	2	3	17	1	Active follow-up	C22.0-Liver	8170/3: Hepatocellular carcinoma, NOS	Surgery performed
22067474	2006	35	3	1	1	Blank(s)	Blank(s)	1	0	0	I	1	2	2	0	3	2	1	Active follow-up	C22.0-Liver	8170/3: Hepatocellular carcinoma, NOS	Not recommended, contraindicated due to other cond; autopsy only (1973-2002)
50869222	2007	40	1	1	1	Blank(s)	Blank(s)	3	0	0	IIIA	1	0	1	0	3	25	1	Active follow-up	C22.0-Liver	8170/3: Hepatocellular carcinoma, NOS	Not recommended
53044646	2015	35	3	2	3	T2	IVB	2	1	1	IV	1	2	1	0	2	1	1	Active follow-up	C22.0-Liver	8170/3: Hepatocellular carcinoma, NOS	Not recommended
68717589	2011	25	1	1	1	T1	I	1	0	0	I	0	0	1	2	3	55	0	Active follow-up	C22.0-Liver	8170/3: Hepatocellular carcinoma, NOS	Surgery performed
72715559	2015	21	1	2	3	T1	I	1	0	0	I	2	0	1	2	3	2	0	Active follow-up	C22.0-Liver	8171/3: Hepatocellular carcinoma, fibrolamellar	Surgery performed
34707351	2007	21	1	1	3	Blank(s)	Blank(s)	1	1	1	IV	0	0	2	2	3	78	1	Active follow-up	C22.0-Liver	8171/3: Hepatocellular carcinoma, fibrolamellar	Surgery performed
12010367	2010	40	1	1	1	T1	I	1	0	0	I	0	2	2	2	3	1	1	Active follow-up	C22.0-Liver	8170/3: Hepatocellular carcinoma, NOS	Surgery performed
71391074	2014	31	2	1	2	T1	IVB	1	0	1	IV	1	2	2	0	4	0	1	Active follow-up	C22.0-Liver	8170/3: Hepatocellular carcinoma, NOS	Not recommended
11062852	2005	20	3	1	3	Blank(s)	Blank(s)	3	1	1	IV	2	2	1	0	3	10	1	Active follow-up	C22.0-Liver	8170/3: Hepatocellular carcinoma, NOS	Recommended but not performed, unknown reason
41425839	2011	40	3	1	2	T3a	IVB	3	1	1	IV	1	2	2	0	3	0	1	Active follow-up	C22.0-Liver	8170/3: Hepatocellular carcinoma, NOS	Not recommended
80148249	2009	40	2	1	1	Blank(s)	Blank(s)	1	0	0	I	1	2	2	0	2	18	1	Active follow-up	C22.0-Liver	8170/3: Hepatocellular carcinoma, NOS	Not recommended
64461963	2004	24	1	1	3	Blank(s)	Blank(s)	4	0	1	IV	1	2	1	0	3	0	0	Active follow-up	C22.0-Liver	8170/3: Hepatocellular carcinoma, NOS	Not recommended
50954581	2007	40	3	1	3	Blank(s)	Blank(s)	2	0	0	II	2	2	2	0	2	5	1	Active follow-up	C22.0-Liver	8170/3: Hepatocellular carcinoma, NOS	Not recommended
50949990	2008	34	3	1	3	Blank(s)	Blank(s)	1	0	0	I	0	2	2	2	2	11	0	Active follow-up	C22.0-Liver	8170/3: Hepatocellular carcinoma, NOS	Surgery performed
5278609	2008	40	3	1	1	Blank(s)	Blank(s)	1	1	0	IIIC	0	1	1	1	3	22	1	Active follow-up	C22.0-Liver	8170/3: Hepatocellular carcinoma, NOS	Surgery performed
72717076	2015	32	1	1	1	T1	I	1	0	0	I	0	2	1	0	3	1	0	Active follow-up	C22.0-Liver	8170/3: Hepatocellular carcinoma, NOS	Not recommended
75207325	2004	37	1	2	3	Blank(s)	Blank(s)	1	0	0	I	1	0	2	1	1	129	0	Active follow-up	C22.0-Liver	8170/3: Hepatocellular carcinoma, NOS	Surgery performed
26232334	2008	40	1	2	3	Blank(s)	Blank(s)	3	0	0	IIIA	1	0	1	0	3	0	1	Active follow-up	C22.0-Liver	8170/3: Hepatocellular carcinoma, NOS	Not recommended, contraindicated due to other cond; autopsy only (1973-2002)
93930969	2013	39	3	1	1	T4	IIIC	4	0	0	IIIB	1	2	2	2	2	24	0	Active follow-up	C22.0-Liver	8170/3: Hepatocellular carcinoma, NOS	Surgery performed
64505600	2005	36	1	2	2	Blank(s)	Blank(s)	3	0	0	IIIA	0	2	1	0	3	0	0	Active follow-up	C22.0-Liver	8170/3: Hepatocellular carcinoma, NOS	Not recommended
27189890	2015	37	2	2	3	T3b	IVB	3	0	1	IV	1	2	3	0	3	6	1	Active follow-up	C22.0-Liver	8170/3: Hepatocellular carcinoma, NOS	Not recommended
19740197	2011	31	1	1	3	T1	I	1	0	0	I	2	0	1	0	3	52	0	Active follow-up	C22.0-Liver	8170/3: Hepatocellular carcinoma, NOS	Not recommended
91541620	2007	38	1	1	3	Blank(s)	Blank(s)	1	1	0	IIIC	1	2	1	0	1	18	1	Active follow-up	C22.0-Liver	8170/3: Hepatocellular carcinoma, NOS	Not recommended
96216040	2004	39	2	2	1	Blank(s)	Blank(s)	2	0	0	II	2	2	2	0	2	2	1	Active follow-up	C22.0-Liver	8170/3: Hepatocellular carcinoma, NOS	Not recommended
5397981	2011	31	3	1	3	T2	II	2	0	0	II	1	2	1	2	1	55	0	Active follow-up	C22.0-Liver	8170/3: Hepatocellular carcinoma, NOS	Surgery performed
92738771	2009	36	3	1	3	Blank(s)	Blank(s)	2	0	0	II	1	2	2	0	2	1	1	Active follow-up	C22.0-Liver	8170/3: Hepatocellular carcinoma, NOS	Not recommended
52030451	2012	38	3	2	1	T1	I	1	0	0	I	1	2	1	2	2	47	0	Active follow-up	C22.0-Liver	8170/3: Hepatocellular carcinoma, NOS	Surgery performed
34763230	2008	40	1	2	1	Blank(s)	Blank(s)	3	0	0	IIIA	0	2	2	2	3	56	1	Active follow-up	C22.0-Liver	8170/3: Hepatocellular carcinoma, NOS	Surgery performed
51984354	2011	33	3	1	3	T1	I	1	0	0	I	0	2	2	0	2	56	0	Active follow-up	C22.0-Liver	8170/3: Hepatocellular carcinoma, NOS	Not recommended
65926660	2007	18	1	1	3	Blank(s)	Blank(s)	2	0	0	II	2	0	1	2	3	101	0	Active follow-up	C22.0-Liver	8171/3: Hepatocellular carcinoma, fibrolamellar	Surgery performed
93703500	2009	24	1	1	1	Blank(s)	Blank(s)	1	0	0	I	2	2	1	2	3	59	0	Active follow-up	C22.0-Liver	8170/3: Hepatocellular carcinoma, NOS	Surgery performed
6157738	2013	24	1	1	2	T2	II	2	0	0	II	1	0	1	2	2	34	0	Active follow-up	C22.0-Liver	8170/3: Hepatocellular carcinoma, NOS	Surgery performed
71257335	2013	29	3	1	3	T4	IIIC	4	0	0	IIIB	1	1	1	0	3	1	1	Active follow-up	C22.0-Liver	8170/3: Hepatocellular carcinoma, NOS	Not recommended
97194583	2010	29	1	2	1	T2	II	2	0	0	II	0	2	2	2	2	67	0	Active follow-up	C22.0-Liver	8171/3: Hepatocellular carcinoma, fibrolamellar	Surgery performed
18353929	2004	30	2	1	1	Blank(s)	Blank(s)	1	0	0	I	1	2	1	3	1	17	1	Active follow-up	C22.0-Liver	8170/3: Hepatocellular carcinoma, NOS	Surgery performed
40353813	2005	28	1	1	1	Blank(s)	Blank(s)	2	0	0	II	1	2	1	2	2	83	1	Active follow-up	C22.0-Liver	8170/3: Hepatocellular carcinoma, NOS	Surgery performed
22106425	2009	39	1	1	3	Blank(s)	Blank(s)	1	0	1	IV	1	2	1	1	1	45	1	Active follow-up	C22.0-Liver	8170/3: Hepatocellular carcinoma, NOS	Surgery performed
65743897	2006	30	2	2	1	Blank(s)	Blank(s)	1	0	0	I	0	2	1	1	2	110	0	Active follow-up	C22.0-Liver	8170/3: Hepatocellular carcinoma, NOS	Surgery performed
11153306	2007	36	2	2	1	Blank(s)	Blank(s)	1	0	0	I	1	2	2	2	3	92	1	Active follow-up	C22.0-Liver	8170/3: Hepatocellular carcinoma, NOS	Surgery performed
44150961	2011	34	1	2	3	T2	II	2	0	0	II	1	1	2	0	2	55	0	Active follow-up	C22.0-Liver	8170/3: Hepatocellular carcinoma, NOS	Not recommended
71438682	2014	38	1	2	1	T1	I	1	0	0	I	1	0	2	2	3	18	0	Active follow-up	C22.0-Liver	8170/3: Hepatocellular carcinoma, NOS	Surgery performed
27189983	2015	37	1	2	3	T1	I	1	0	0	I	2	2	1	0	1	6	0	Active follow-up	C22.0-Liver	8170/3: Hepatocellular carcinoma, NOS	Not recommended
50864569	2007	38	3	1	2	Blank(s)	Blank(s)	4	0	0	IIIB	1	2	1	0	3	0	1	Active follow-up	C22.0-Liver	8170/3: Hepatocellular carcinoma, NOS	Not recommended
18474536	2006	31	2	2	3	Blank(s)	Blank(s)	3	0	0	IIIA	1	0	1	0	3	9	1	Active follow-up	C22.0-Liver	8170/3: Hepatocellular carcinoma, NOS	Not recommended
6223145	2014	35	3	1	3	T3b	IIIB	3	0	0	IIIA	1	2	2	0	3	1	1	Active follow-up	C22.0-Liver	8170/3: Hepatocellular carcinoma, NOS	Not recommended
94998135	2015	26	1	1	1	T1	I	1	0	0	I	0	0	1	2	3	3	0	Active follow-up	C22.0-Liver	8170/3: Hepatocellular carcinoma, NOS	Surgery performed
27127977	2013	29	2	1	3	T3a	IIIA	3	0	0	IIIA	1	2	1	0	3	3	1	Active follow-up	C22.0-Liver	8170/3: Hepatocellular carcinoma, NOS	Not recommended
90326469	2004	40	2	1	2	Blank(s)	Blank(s)	2	0	0	II	2	2	2	2	3	24	1	Active follow-up	C22.0-Liver	8170/3: Hepatocellular carcinoma, NOS	Surgery performed
64435993	2005	23	1	1	3	Blank(s)	Blank(s)	1	0	1	IV	2	2	1	0	4	1	1	Active follow-up	C22.0-Liver	8171/3: Hepatocellular carcinoma, fibrolamellar	Not recommended
92543793	2008	30	2	1	3	Blank(s)	Blank(s)	3	1	1	IV	1	2	2	0	3	9	1	Active follow-up	C22.0-Liver	8170/3: Hepatocellular carcinoma, NOS	Not recommended, contraindicated due to other cond; autopsy only (1973-2002)
76224865	2011	23	1	2	2	T2	IVB	2	0	1	IV	1	2	1	0	1	14	1	Active follow-up	C22.0-Liver	8171/3: Hepatocellular carcinoma, fibrolamellar	Not recommended
67343043	2009	38	1	2	1	Blank(s)	Blank(s)	1	0	0	I	2	2	1	2	3	67	0	Active follow-up	C22.0-Liver	8170/3: Hepatocellular carcinoma, NOS	Surgery performed
92633465	2009	18	1	1	3	Blank(s)	Blank(s)	2	0	0	II	1	2	1	0	1	39	1	Active follow-up	C22.0-Liver	8170/3: Hepatocellular carcinoma, NOS	Not recommended
41459497	2012	37	2	1	3	T3b	IIIB	3	0	0	IIIA	1	2	2	0	3	4	1	Active follow-up	C22.0-Liver	8170/3: Hepatocellular carcinoma, NOS	Not recommended
80087137	2008	24	1	1	2	Blank(s)	Blank(s)	1	1	0	IIIC	0	2	1	2	3	64	1	Active follow-up	C22.0-Liver	8171/3: Hepatocellular carcinoma, fibrolamellar	Surgery performed
4489056	2005	37	1	1	1	Blank(s)	Blank(s)	1	0	0	I	0	0	2	2	2	131	0	Active follow-up	C22.0-Liver	8170/3: Hepatocellular carcinoma, NOS	Surgery performed
4539706	2006	34	3	1	3	Blank(s)	Blank(s)	4	0	0	IIIB	1	2	2	0	3	3	1	Active follow-up	C22.0-Liver	8170/3: Hepatocellular carcinoma, NOS	Not recommended
26153463	2005	25	1	1	3	Blank(s)	Blank(s)	4	0	1	IV	1	2	1	0	4	2	1	Active follow-up	C22.0-Liver	8170/3: Hepatocellular carcinoma, NOS	Not recommended
22047916	2004	39	3	1	3	Blank(s)	Blank(s)	3	0	0	IIIA	1	2	2	0	4	0	1	Active follow-up	C22.0-Liver	8170/3: Hepatocellular carcinoma, NOS	Not recommended, contraindicated due to other cond; autopsy only (1973-2002)
44074271	2007	36	3	2	1	Blank(s)	Blank(s)	1	0	0	I	1	2	2	2	2	102	0	Active follow-up	C22.0-Liver	8170/3: Hepatocellular carcinoma, NOS	Surgery performed
40414005	2007	40	2	2	1	Blank(s)	Blank(s)	2	0	0	II	1	2	2	0	3	7	1	Active follow-up	C22.0-Liver	8170/3: Hepatocellular carcinoma, NOS	Not recommended
5287557	2008	38	3	1	3	Blank(s)	Blank(s)	1	0	0	I	1	2	2	0	3	3	1	Active follow-up	C22.0-Liver	8170/3: Hepatocellular carcinoma, NOS	Not recommended
69828205	2011	36	1	2	1	T3a	IVB	3	1	1	IV	0	0	2	0	3	53	0	Active follow-up	C22.0-Liver	8170/3: Hepatocellular carcinoma, NOS	Not recommended
35878527	2012	23	1	1	1	T3a	IVB	3	1	1	IV	0	0	1	2	3	23	1	Active follow-up	C22.0-Liver	8171/3: Hepatocellular carcinoma, fibrolamellar	Surgery performed
67188904	2008	40	3	2	3	Blank(s)	Blank(s)	3	0	0	IIIA	2	2	2	0	3	1	1	Active follow-up	C22.0-Liver	8170/3: Hepatocellular carcinoma, NOS	Not recommended
22065018	2005	22	3	1	2	Blank(s)	Blank(s)	1	0	0	I	1	2	1	0	4	2	1	Active follow-up	C22.0-Liver	8170/3: Hepatocellular carcinoma, NOS	Not recommended
4550032	2007	38	3	1	3	Blank(s)	Blank(s)	2	0	0	II	1	0	1	3	2	77	1	Active follow-up	C22.0-Liver	8170/3: Hepatocellular carcinoma, NOS	Surgery performed
11230980	2009	34	2	1	1	Blank(s)	Blank(s)	1	0	0	I	2	2	2	3	2	81	0	Active follow-up	C22.0-Liver	8170/3: Hepatocellular carcinoma, NOS	Surgery performed
41379455	2009	24	1	1	3	Blank(s)	Blank(s)	1	0	0	I	0	2	1	0	4	1	0	Active follow-up	C22.0-Liver	8170/3: Hepatocellular carcinoma, NOS	Not recommended
76006220	2006	38	2	2	1	Blank(s)	Blank(s)	2	0	0	II	1	2	2	2	3	3	1	Active follow-up	C22.0-Liver	8170/3: Hepatocellular carcinoma, NOS	Surgery performed
18427737	2005	40	1	2	1	Blank(s)	Blank(s)	2	0	0	II	0	2	1	3	2	61	1	Active follow-up	C22.0-Liver	8170/3: Hepatocellular carcinoma, NOS	Surgery performed
18462230	2006	32	1	2	3	Blank(s)	Blank(s)	3	0	0	IIIA	1	2	1	0	3	2	1	Active follow-up	C22.0-Liver	8170/3: Hepatocellular carcinoma, NOS	Not recommended
18382324	2004	37	1	2	3	Blank(s)	Blank(s)	3	0	0	IIIA	1	2	2	0	2	3	1	Active follow-up	C22.0-Liver	8170/3: Hepatocellular carcinoma, NOS	Not recommended
98053232	2009	25	2	2	3	Blank(s)	Blank(s)	3	0	0	IIIA	1	2	1	0	3	5	1	Active follow-up	C22.0-Liver	8170/3: Hepatocellular carcinoma, NOS	Not recommended
92594982	2009	34	2	1	1	Blank(s)	Blank(s)	3	0	0	IIIA	1	2	3	2	3	20	0	Active follow-up	C22.0-Liver	8170/3: Hepatocellular carcinoma, NOS	Surgery performed
91463285	2006	40	1	1	3	Blank(s)	Blank(s)	3	0	0	IIIA	1	2	2	0	3	4	1	Active follow-up	C22.0-Liver	8170/3: Hepatocellular carcinoma, NOS	Not recommended
75143193	2004	27	1	2	3	Blank(s)	Blank(s)	2	0	0	II	2	2	2	2	3	35	1	Active follow-up	C22.0-Liver	8171/3: Hepatocellular carcinoma, fibrolamellar	Surgery performed
76025296	2005	23	1	2	3	Blank(s)	Blank(s)	3	0	0	IIIA	1	2	2	3	3	20	1	Active follow-up	C22.0-Liver	8171/3: Hepatocellular carcinoma, fibrolamellar	Surgery performed
72719230	2015	37	1	2	1	T1	I	1	0	0	I	2	2	1	2	3	0	0	Active follow-up	C22.0-Liver	8170/3: Hepatocellular carcinoma, NOS	Surgery performed
44099499	2008	22	1	1	3	Blank(s)	Blank(s)	3	0	1	IV	0	2	2	0	4	3	1	Active follow-up	C22.0-Liver	8170/3: Hepatocellular carcinoma, NOS	Not recommended
35856810	2012	32	1	1	3	T1	I	1	0	0	I	0	1	2	3	2	46	0	Active follow-up	C22.0-Liver	8170/3: Hepatocellular carcinoma, NOS	Surgery performed
5430355	2011	37	1	1	1	T1	I	1	0	0	I	0	2	1	2	3	48	0	Active follow-up	C22.0-Liver	8170/3: Hepatocellular carcinoma, NOS	Surgery performed
79114170	2006	39	1	1	3	Blank(s)	Blank(s)	1	0	0	I	2	2	2	0	3	0	1	Active follow-up	C22.0-Liver	8170/3: Hepatocellular carcinoma, NOS	Not recommended
4443666	2004	34	3	1	3	Blank(s)	Blank(s)	1	0	0	I	0	2	2	2	2	139	0	Active follow-up	C22.0-Liver	8170/3: Hepatocellular carcinoma, NOS	Surgery performed
81148418	2014	36	1	2	3	T2	II	2	0	0	II	1	2	2	0	1	14	0	Active follow-up	C22.0-Liver	8170/3: Hepatocellular carcinoma, NOS	Not recommended
6135818	2012	31	3	1	3	T3a	IVB	3	0	1	IV	1	2	2	0	3	2	1	Active follow-up	C22.0-Liver	8170/3: Hepatocellular carcinoma, NOS	Not recommended
38121452	2009	34	1	1	3	Blank(s)	Blank(s)	1	0	0	I	1	2	1	0	2	2	1	Active follow-up	C22.0-Liver	8170/3: Hepatocellular carcinoma, NOS	Not recommended
51988751	2011	39	1	1	3	T3a	IIIA	3	0	0	IIIA	1	2	1	0	3	2	1	Active follow-up	C22.0-Liver	8170/3: Hepatocellular carcinoma, NOS	Not recommended
49973833	2006	40	3	1	1	Blank(s)	Blank(s)	1	0	0	I	1	2	2	2	3	68	1	Active follow-up	C22.0-Liver	8170/3: Hepatocellular carcinoma, NOS	Surgery performed
64418302	2004	33	3	1	1	Blank(s)	Blank(s)	1	0	0	I	0	2	2	2	2	137	0	Active follow-up	C22.0-Liver	8170/3: Hepatocellular carcinoma, NOS	Surgery performed
34865657	2010	38	1	1	3	T3b	IIIB	3	0	0	IIIA	1	1	1	0	3	4	1	Active follow-up	C22.0-Liver	8170/3: Hepatocellular carcinoma, NOS	Not recommended, contraindicated due to other cond; autopsy only (1973-2002)
4499025	2005	33	1	2	1	Blank(s)	Blank(s)	3	0	0	IIIA	1	2	2	0	3	1	1	Active follow-up	C22.0-Liver	8170/3: Hepatocellular carcinoma, NOS	Not recommended
71474838	2014	38	3	1	3	T1	I	1	0	0	I	0	2	2	0	3	0	1	Active follow-up	C22.0-Liver	8170/3: Hepatocellular carcinoma, NOS	Not recommended
52012570	2011	40	1	1	3	T3a	IIIA	3	0	0	IIIA	0	2	1	0	3	4	0	Active follow-up	C22.0-Liver	8170/3: Hepatocellular carcinoma, NOS	Not recommended
27088591	2010	27	3	1	3	T1	I	1	0	0	I	1	2	2	0	3	4	1	Active follow-up	C22.0-Liver	8174/3: Hepatocellular carcinoma, clear cell type	Not recommended
71369161	2014	36	1	2	3	T3b	IVB	3	0	1	IV	1	1	1	0	4	1	0	Active follow-up	C22.0-Liver	8170/3: Hepatocellular carcinoma, NOS	Not recommended
97184611	2008	39	1	1	3	Blank(s)	Blank(s)	2	0	0	II	2	2	2	0	3	0	1	Active follow-up	C22.0-Liver	8170/3: Hepatocellular carcinoma, NOS	Not recommended
64551232	2005	23	1	2	1	Blank(s)	Blank(s)	3	0	0	IIIA	2	2	1	2	3	70	1	Active follow-up	C22.0-Liver	8170/3: Hepatocellular carcinoma, NOS	Surgery performed
51985994	2010	23	1	2	1	T3a	IIIA	3	0	0	IIIA	0	2	1	0	3	61	0	Active follow-up	C22.0-Liver	8170/3: Hepatocellular carcinoma, NOS	Not recommended
92612301	2009	24	1	2	3	Blank(s)	Blank(s)	3	1	1	IV	1	2	1	0	3	4	1	Active follow-up	C22.0-Liver	8170/3: Hepatocellular carcinoma, NOS	Not recommended
5349119	2010	30	1	1	3	T3b	IVB	3	0	1	IV	1	2	1	0	3	14	0	Active follow-up	C22.0-Liver	8170/3: Hepatocellular carcinoma, NOS	Not recommended
77108557	2013	39	1	1	3	T3a	IIIA	3	0	0	IIIA	1	2	1	0	3	0	1	Active follow-up	C22.0-Liver	8170/3: Hepatocellular carcinoma, NOS	Not recommended
26194448	2007	22	1	2	3	Blank(s)	Blank(s)	4	1	1	IV	0	2	1	2	3	27	1	Active follow-up	C22.0-Liver	8171/3: Hepatocellular carcinoma, fibrolamellar	Surgery performed
95062489	2015	38	1	1	3	T1	I	1	0	0	I	1	2	3	0	2	10	0	Active follow-up	C22.0-Liver	8170/3: Hepatocellular carcinoma, NOS	Not recommended
92548161	2008	27	1	1	1	Blank(s)	Blank(s)	3	0	0	IIIA	1	2	2	0	4	12	1	Active follow-up	C22.0-Liver	8170/3: Hepatocellular carcinoma, NOS	Not recommended
50956034	2008	37	1	1	2	Blank(s)	Blank(s)	3	0	1	IV	0	2	2	0	3	1	1	Active follow-up	C22.0-Liver	8170/3: Hepatocellular carcinoma, NOS	Not recommended
72742407	2012	21	3	1	1	T1	I	1	0	0	I	2	2	1	2	3	36	0	Active follow-up	C22.0-Liver	8170/3: Hepatocellular carcinoma, NOS	Surgery performed
44139609	2010	37	3	2	1	T1	I	1	0	0	I	1	1	2	2	3	10	1	Active follow-up	C22.0-Liver	8170/3: Hepatocellular carcinoma, NOS	Surgery performed
5271333	2007	38	3	1	1	Blank(s)	Blank(s)	1	0	0	I	0	0	2	2	3	52	1	Active follow-up	C22.0-Liver	8170/3: Hepatocellular carcinoma, NOS	Surgery performed
41537034	2014	21	2	1	1	T1	I	1	0	0	I	0	2	1	3	3	17	0	Active follow-up	C22.0-Liver	8171/3: Hepatocellular carcinoma, fibrolamellar	Surgery performed
64506277	2005	33	1	1	3	Blank(s)	Blank(s)	1	0	0	I	0	2	1	3	1	25	1	Active follow-up	C22.0-Liver	8170/3: Hepatocellular carcinoma, NOS	Surgery performed
26143479	2004	32	2	1	3	Blank(s)	Blank(s)	2	0	1	IV	1	2	1	0	2	3	1	Active follow-up	C22.0-Liver	8170/3: Hepatocellular carcinoma, NOS	Not recommended
97138797	2007	28	2	2	1	Blank(s)	Blank(s)	2	0	0	II	0	2	2	0	1	7	1	Active follow-up	C22.0-Liver	8170/3: Hepatocellular carcinoma, NOS	Not recommended
67116088	2008	34	1	1	1	Blank(s)	Blank(s)	3	0	1	IV	0	2	1	2	3	19	1	Active follow-up	C22.0-Liver	8170/3: Hepatocellular carcinoma, NOS	Surgery performed
40340258	2004	23	1	1	3	Blank(s)	Blank(s)	1	0	0	I	2	2	1	0	4	26	1	Active follow-up	C22.0-Liver	8170/3: Hepatocellular carcinoma, NOS	Not recommended
92571818	2008	37	2	1	3	Blank(s)	Blank(s)	1	0	0	I	1	2	1	0	3	1	1	Active follow-up	C22.0-Liver	8170/3: Hepatocellular carcinoma, NOS	Recommended but not performed, unknown reason
44195529	2013	39	1	2	3	T2	II	2	0	0	II	0	1	1	0	1	32	0	Active follow-up	C22.0-Liver	8170/3: Hepatocellular carcinoma, NOS	Not recommended
52973435	2014	39	1	2	3	T4	IVB	4	1	1	IV	1	2	1	0	4	2	1	Active follow-up	C22.0-Liver	8170/3: Hepatocellular carcinoma, NOS	Not recommended
51978052	2011	39	3	1	1	T3a	IIIA	3	0	0	IIIA	1	2	1	2	3	41	1	Active follow-up	C22.0-Liver	8170/3: Hepatocellular carcinoma, NOS	Surgery performed
53021266	2014	38	3	1	2	T1	I	1	0	0	I	2	2	1	0	2	9	1	Active follow-up	C22.0-Liver	8170/3: Hepatocellular carcinoma, NOS	Not recommended
67343876	2009	26	1	1	3	Blank(s)	Blank(s)	3	0	0	IIIA	1	2	2	1	2	4	0	Active follow-up	C22.0-Liver	8170/3: Hepatocellular carcinoma, NOS	Surgery performed
71516786	2015	40	3	1	1	T1	I	1	0	0	I	1	2	2	2	2	10	0	Active follow-up	C22.0-Liver	8170/3: Hepatocellular carcinoma, NOS	Surgery performed
35894668	2013	39	1	1	1	T2	II	2	0	0	II	1	1	1	3	2	35	0	Active follow-up	C22.0-Liver	8170/3: Hepatocellular carcinoma, NOS	Surgery performed
78171740	2006	37	1	2	2	Blank(s)	Blank(s)	2	0	0	II	1	2	2	2	3	6	1	Active follow-up	C22.0-Liver	8170/3: Hepatocellular carcinoma, NOS	Surgery performed
22096777	2009	27	3	1	2	Blank(s)	Blank(s)	3	0	1	IV	1	2	1	0	4	2	1	Active follow-up	C22.0-Liver	8170/3: Hepatocellular carcinoma, NOS	Not recommended
75162623	2004	37	1	2	2	Blank(s)	Blank(s)	4	1	1	IV	1	2	2	0	3	7	1	Active follow-up	C22.0-Liver	8170/3: Hepatocellular carcinoma, NOS	Not recommended
41488245	2013	35	2	1	2	T3b	IIIB	3	0	0	IIIA	1	2	1	0	3	0	1	Active follow-up	C22.0-Liver	8170/3: Hepatocellular carcinoma, NOS	Not recommended
93719515	2010	24	1	1	2	T3a	IIIA	3	0	0	IIIA	2	2	1	0	3	0	0	Active follow-up	C22.0-Liver	8170/3: Hepatocellular carcinoma, NOS	Not recommended
81096996	2013	36	2	1	1	T1	I	1	0	0	I	0	2	1	2	2	30	0	Active follow-up	C22.0-Liver	8172/3: Hepatocellular carcinoma, scirrhous	Surgery performed
98192032	2012	21	1	1	3	T3b	IIIB	3	0	0	IIIA	1	0	1	0	3	21	0	Active follow-up	C22.0-Liver	8171/3: Hepatocellular carcinoma, fibrolamellar	Not recommended
41359096	2007	29	1	1	3	Blank(s)	Blank(s)	3	1	0	IIIC	0	2	1	0	3	21	1	Active follow-up	C22.0-Liver	8170/3: Hepatocellular carcinoma, NOS	Not recommended
87849892	2012	36	1	1	3	T1	I	1	0	0	I	2	2	1	0	2	1	1	Active follow-up	C22.0-Liver	8170/3: Hepatocellular carcinoma, NOS	Not recommended
65812663	2004	40	3	1	3	Blank(s)	Blank(s)	1	0	0	I	2	2	2	0	2	137	0	Active follow-up	C22.0-Liver	8170/3: Hepatocellular carcinoma, NOS	Not recommended
53045773	2015	35	1	1	1	T2	II	2	0	0	II	0	1	1	0	2	5	0	Active follow-up	C22.0-Liver	8170/3: Hepatocellular carcinoma, NOS	Not recommended
18427187	2005	31	3	2	2	Blank(s)	Blank(s)	3	0	0	IIIA	1	2	2	2	3	24	1	Active follow-up	C22.0-Liver	8174/3: Hepatocellular carcinoma, clear cell type	Surgery performed
19839855	2014	38	1	1	3	T1	I	1	0	0	I	0	2	1	0	2	18	0	Active follow-up	C22.0-Liver	8170/3: Hepatocellular carcinoma, NOS	Not recommended
5326812	2009	36	1	1	1	Blank(s)	Blank(s)	2	0	0	II	1	0	2	2	3	77	0	Active follow-up	C22.0-Liver	8170/3: Hepatocellular carcinoma, NOS	Surgery performed
68520566	2009	40	3	1	1	Blank(s)	Blank(s)	1	0	0	I	1	2	2	2	1	76	0	Active follow-up	C22.0-Liver	8170/3: Hepatocellular carcinoma, NOS	Surgery performed
38117934	2010	38	1	2	2	T3a	IVB	3	0	1	IV	1	2	1	2	3	8	1	Active follow-up	C22.0-Liver	8170/3: Hepatocellular carcinoma, NOS	Surgery performed
11177522	2008	32	2	1	1	Blank(s)	Blank(s)	3	0	1	IV	1	2	1	0	3	3	1	Active follow-up	C22.0-Liver	8170/3: Hepatocellular carcinoma, NOS	Not recommended
75211681	2005	40	1	1	3	Blank(s)	Blank(s)	3	0	0	IIIA	2	2	2	1	3	29	1	Active follow-up	C22.0-Liver	8170/3: Hepatocellular carcinoma, NOS	Surgery performed
34878747	2010	35	1	1	1	T1	I	1	0	0	I	0	2	1	2	3	62	0	Active follow-up	C22.0-Liver	8170/3: Hepatocellular carcinoma, NOS	Surgery performed
22043265	2004	32	3	2	3	Blank(s)	Blank(s)	3	0	0	IIIA	1	2	2	0	4	3	1	Active follow-up	C22.0-Liver	8170/3: Hepatocellular carcinoma, NOS	Not recommended
41499338	2013	35	2	2	2	T1	I	1	0	0	I	1	1	1	2	2	27	0	Active follow-up	C22.0-Liver	8170/3: Hepatocellular carcinoma, NOS	Surgery performed
11043983	2004	38	2	1	1	Blank(s)	Blank(s)	4	0	0	IIIB	0	2	1	2	1	109	1	Active follow-up	C22.0-Liver	8171/3: Hepatocellular carcinoma, fibrolamellar	Surgery performed
6127656	2012	38	3	1	3	T3a	IIIA	3	0	0	IIIA	1	0	1	0	3	16	1	Active follow-up	C22.0-Liver	8170/3: Hepatocellular carcinoma, NOS	Not recommended
77046120	2013	25	2	1	3	T3a	IIIA	3	0	0	IIIA	1	2	1	0	3	1	1	Active follow-up	C22.0-Liver	8170/3: Hepatocellular carcinoma, NOS	Not recommended
71335975	2013	34	1	1	3	T1	I	1	0	0	I	0	2	2	0	2	2	1	Active follow-up	C22.0-Liver	8170/3: Hepatocellular carcinoma, NOS	Not recommended
40382332	2005	40	3	1	3	Blank(s)	Blank(s)	3	0	0	IIIA	1	2	1	3	3	48	1	Active follow-up	C22.0-Liver	8170/3: Hepatocellular carcinoma, NOS	Surgery performed
4499995	2005	40	1	1	1	Blank(s)	Blank(s)	1	0	0	I	1	2	2	2	3	38	1	Active follow-up	C22.0-Liver	8170/3: Hepatocellular carcinoma, NOS	Surgery performed
5426775	2011	39	1	2	1	T1	I	1	0	0	I	0	1	2	3	2	48	0	Active follow-up	C22.0-Liver	8170/3: Hepatocellular carcinoma, NOS	Surgery performed
50851777	2006	34	2	1	2	Blank(s)	Blank(s)	3	1	1	IV	1	2	1	0	3	1	1	Active follow-up	C22.0-Liver	8170/3: Hepatocellular carcinoma, NOS	Not recommended
40368760	2005	37	2	1	3	Blank(s)	Blank(s)	1	0	0	I	2	2	1	0	3	6	1	Active follow-up	C22.0-Liver	8170/3: Hepatocellular carcinoma, NOS	Not recommended
18601064	2009	35	2	1	1	Blank(s)	Blank(s)	2	0	0	II	1	2	1	3	2	72	0	Active follow-up	C22.0-Liver	8170/3: Hepatocellular carcinoma, NOS	Surgery performed
80016052	2004	35	2	2	1	Blank(s)	Blank(s)	2	0	0	II	1	2	1	3	1	136	0	Active follow-up	C22.0-Liver	8170/3: Hepatocellular carcinoma, NOS	Surgery performed
34754305	2008	40	3	1	1	Blank(s)	Blank(s)	1	0	0	I	1	2	3	1	2	35	1	Active follow-up	C22.0-Liver	8170/3: Hepatocellular carcinoma, NOS	Surgery performed
76023061	2005	31	2	1	1	Blank(s)	Blank(s)	2	0	0	II	2	2	1	2	3	78	1	Active follow-up	C22.0-Liver	8170/3: Hepatocellular carcinoma, NOS	Surgery performed
34795508	2009	37	2	1	1	Blank(s)	Blank(s)	2	0	0	II	0	1	2	1	2	38	1	Active follow-up	C22.0-Liver	8170/3: Hepatocellular carcinoma, NOS	Surgery performed
18440593	2006	34	1	2	1	Blank(s)	Blank(s)	1	0	0	I	0	2	1	2	2	113	0	Active follow-up	C22.0-Liver	8171/3: Hepatocellular carcinoma, fibrolamellar	Surgery performed
67089290	2008	37	1	2	3	Blank(s)	Blank(s)	3	0	1	IV	1	2	1	0	3	4	1	Active follow-up	C22.0-Liver	8170/3: Hepatocellular carcinoma, NOS	Not recommended
44217806	2014	40	2	1	3	T3b	IVB	3	0	1	IV	1	2	1	0	3	1	1	Active follow-up	C22.0-Liver	8170/3: Hepatocellular carcinoma, NOS	Not recommended, contraindicated due to other cond; autopsy only (1973-2002)
81053821	2012	35	1	1	1	T1	I	1	0	0	I	0	2	2	2	3	29	0	Active follow-up	C22.0-Liver	8170/3: Hepatocellular carcinoma, NOS	Surgery performed
6243212	2015	40	3	1	3	T3b	IIIB	3	0	0	IIIA	1	2	2	0	3	6	1	Active follow-up	C22.0-Liver	8170/3: Hepatocellular carcinoma, NOS	Not recommended
12084872	2012	38	3	1	3	T3a	IIIA	3	0	0	IIIA	1	2	2	0	3	2	1	Active follow-up	C22.0-Liver	8170/3: Hepatocellular carcinoma, NOS	Not recommended
11194345	2008	26	1	1	3	Blank(s)	Blank(s)	3	1	0	IIIC	1	2	2	2	3	18	1	Active follow-up	C22.0-Liver	8170/3: Hepatocellular carcinoma, NOS	Surgery performed
41340164	2007	35	2	1	2	Blank(s)	Blank(s)	1	0	0	I	2	0	1	0	3	2	1	Active follow-up	C22.0-Liver	8170/3: Hepatocellular carcinoma, NOS	Not recommended
96212816	2004	22	2	2	3	Blank(s)	Blank(s)	1	0	0	I	2	2	1	1	2	136	0	Active follow-up	C22.0-Liver	8170/3: Hepatocellular carcinoma, NOS	Surgery performed
71311213	2014	40	1	1	3	T1	IVB	1	0	1	IV	1	1	1	0	4	0	1	Active follow-up	C22.0-Liver	8170/3: Hepatocellular carcinoma, NOS	Not recommended
77125851	2014	34	1	1	1	T2	II	2	0	0	II	2	1	1	2	3	20	0	Active follow-up	C22.0-Liver	8170/3: Hepatocellular carcinoma, NOS	Surgery performed
44060375	2006	29	3	1	3	Blank(s)	Blank(s)	4	1	1	IV	1	0	2	0	3	0	1	Active follow-up	C22.0-Liver	8170/3: Hepatocellular carcinoma, NOS	Not recommended
92712984	2010	24	1	2	3	T2	II	2	0	0	II	1	2	1	0	2	1	1	Active follow-up	C22.0-Liver	8170/3: Hepatocellular carcinoma, NOS	Not recommended
44060973	2006	37	3	1	3	Blank(s)	Blank(s)	3	1	1	IV	1	2	2	0	3	0	1	Active follow-up	C22.0-Liver	8170/3: Hepatocellular carcinoma, NOS	Not recommended
44263823	2015	34	1	1	3	T2	II	2	0	0	II	0	1	1	1	2	4	0	Active follow-up	C22.0-Liver	8170/3: Hepatocellular carcinoma, NOS	Surgery performed
22114471	2010	40	3	1	3	T3a	IIIA	3	0	0	IIIA	1	2	1	0	3	2	1	Active follow-up	C22.0-Liver	8170/3: Hepatocellular carcinoma, NOS	Not recommended
94898069	2015	39	1	2	1	T1	I	1	0	0	I	1	1	2	1	2	11	0	Active follow-up	C22.0-Liver	8170/3: Hepatocellular carcinoma, NOS	Surgery performed
65924840	2007	38	3	1	3	Blank(s)	Blank(s)	3	0	0	IIIA	1	2	2	0	3	2	1	Active follow-up	C22.0-Liver	8170/3: Hepatocellular carcinoma, NOS	Not recommended
35839954	2015	31	1	2	1	T1	I	1	0	0	I	2	2	2	2	2	6	0	Active follow-up	C22.0-Liver	8170/3: Hepatocellular carcinoma, NOS	Surgery performed
76220657	2011	40	1	2	1	T3a	IIIA	3	0	0	IIIA	2	2	2	2	3	56	0	Active follow-up	C22.0-Liver	8170/3: Hepatocellular carcinoma, NOS	Surgery performed
35927390	2013	32	1	1	1	T1	I	1	0	0	I	1	0	2	2	3	27	0	Active follow-up	C22.0-Liver	8171/3: Hepatocellular carcinoma, fibrolamellar	Surgery performed
86910090	2013	35	1	2	2	T3a	IVB	3	0	1	IV	1	2	1	0	3	7	1	Active follow-up	C22.0-Liver	8170/3: Hepatocellular carcinoma, NOS	Not recommended
6197642	2014	30	3	1	2	T3a	IVB	3	0	1	IV	1	2	2	0	3	0	0	Active follow-up	C22.0-Liver	8170/3: Hepatocellular carcinoma, NOS	Not recommended
99119736	2014	36	2	1	3	T2	II	2	0	0	II	2	2	1	3	1	19	0	Active follow-up	C22.0-Liver	8170/3: Hepatocellular carcinoma, NOS	Surgery performed
41441945	2011	38	3	1	3	T1	I	1	0	0	I	1	2	2	3	2	56	0	Active follow-up	C22.0-Liver	8170/3: Hepatocellular carcinoma, NOS	Surgery performed
34864048	2010	38	1	1	1	T1	I	1	0	0	I	2	2	2	2	3	65	0	Active follow-up	C22.0-Liver	8170/3: Hepatocellular carcinoma, NOS	Surgery performed
51057842	2009	36	3	1	1	Blank(s)	Blank(s)	4	0	0	IIIB	0	1	2	0	3	8	1	Active follow-up	C22.0-Liver	8170/3: Hepatocellular carcinoma, NOS	Not recommended
5278793	2008	18	1	1	1	Blank(s)	Blank(s)	3	0	0	IIIA	0	0	1	2	3	94	0	Active follow-up	C22.0-Liver	8170/3: Hepatocellular carcinoma, NOS	Surgery performed
44026292	2004	27	3	1	3	Blank(s)	Blank(s)	2	0	0	II	1	2	1	2	2	51	0	Active follow-up	C22.0-Liver	8170/3: Hepatocellular carcinoma, NOS	Surgery performed
22074501	2006	37	1	1	3	Blank(s)	Blank(s)	3	0	0	IIIA	1	2	1	0	4	4	1	Active follow-up	C22.0-Liver	8170/3: Hepatocellular carcinoma, NOS	Not recommended
34809932	2009	18	1	2	2	Blank(s)	Blank(s)	3	0	0	IIIA	1	0	1	2	3	17	1	Active follow-up	C22.0-Liver	8170/3: Hepatocellular carcinoma, NOS	Surgery performed
71263332	2013	33	1	2	3	T1	I	1	0	0	I	1	2	2	0	1	28	0	Active follow-up	C22.0-Liver	8170/3: Hepatocellular carcinoma, NOS	Not recommended
70043658	2012	30	3	1	3	T3b	IIIB	3	0	0	IIIA	1	2	1	0	3	2	1	Active follow-up	C22.0-Liver	8170/3: Hepatocellular carcinoma, NOS	Not recommended
22070469	2007	38	1	1	2	Blank(s)	Blank(s)	3	0	0	IIIA	0	2	2	0	4	1	1	Active follow-up	C22.0-Liver	8170/3: Hepatocellular carcinoma, NOS	Recommended but not performed, unknown reason
5411702	2011	39	3	2	2	T1	IVB	1	1	1	IV	0	2	2	0	3	9	1	Active follow-up	C22.0-Liver	8170/3: Hepatocellular carcinoma, NOS	Not recommended
81084625	2012	33	2	1	3	T3b	IIIB	3	0	0	IIIA	1	2	1	0	3	0	1	Active follow-up	C22.0-Liver	8170/3: Hepatocellular carcinoma, NOS	Not recommended
38088086	2007	39	1	1	1	Blank(s)	Blank(s)	2	0	0	II	0	2	1	2	3	41	1	Active follow-up	C22.0-Liver	8170/3: Hepatocellular carcinoma, NOS	Surgery performed
29090312	2006	36	1	1	1	Blank(s)	Blank(s)	2	0	0	II	2	2	1	2	3	112	0	Active follow-up	C22.0-Liver	8170/3: Hepatocellular carcinoma, NOS	Surgery performed
80090967	2008	37	1	1	3	Blank(s)	Blank(s)	2	0	0	II	0	2	1	0	2	69	1	Active follow-up	C22.0-Liver	8170/3: Hepatocellular carcinoma, NOS	Not recommended
70114141	2013	37	3	1	1	T1	I	1	0	0	I	2	1	2	2	3	34	0	Active follow-up	C22.0-Liver	8170/3: Hepatocellular carcinoma, NOS	Surgery performed
52066031	2012	26	1	1	3	T3b	IVB	3	0	1	IV	1	2	1	0	4	0	0	Active follow-up	C22.0-Liver	8170/3: Hepatocellular carcinoma, NOS	Not recommended
50897339	2007	40	1	1	1	Blank(s)	Blank(s)	1	0	0	I	0	2	2	1	2	105	0	Active follow-up	C22.0-Liver	8170/3: Hepatocellular carcinoma, NOS	Surgery performed
68442573	2009	37	3	1	3	Blank(s)	Blank(s)	2	0	0	II	1	2	2	2	1	77	0	Active follow-up	C22.0-Liver	8170/3: Hepatocellular carcinoma, NOS	Surgery performed
67244126	2009	36	3	1	3	Blank(s)	Blank(s)	3	0	0	IIIA	1	2	1	0	4	11	1	Active follow-up	C22.0-Liver	8170/3: Hepatocellular carcinoma, NOS	Not recommended, contraindicated due to other cond; autopsy only (1973-2002)
26228147	2008	38	1	1	3	Blank(s)	Blank(s)	1	0	0	I	0	2	2	0	2	95	0	Active follow-up	C22.0-Liver	8170/3: Hepatocellular carcinoma, NOS	Not recommended
22047969	2004	26	3	1	1	Blank(s)	Blank(s)	1	0	0	I	1	2	1	0	2	0	1	Active follow-up	C22.0-Liver	8170/3: Hepatocellular carcinoma, NOS	Not recommended
44180856	2012	37	3	2	2	T2	II	2	0	0	II	2	0	2	2	1	1	0	Active follow-up	C22.0-Liver	8170/3: Hepatocellular carcinoma, NOS	Surgery performed
76179816	2010	37	3	1	1	T4	IIIC	4	0	0	IIIB	1	1	2	2	3	13	1	Active follow-up	C22.0-Liver	8170/3: Hepatocellular carcinoma, NOS	Surgery performed
12171842	2014	29	1	1	1	T1	I	1	0	0	I	2	2	1	1	2	9	1	Active follow-up	C22.0-Liver	8170/3: Hepatocellular carcinoma, NOS	Surgery performed
69957542	2012	20	3	2	3	T3a	IVA	3	1	0	IIIC	1	2	1	0	3	4	1	Active follow-up	C22.0-Liver	8171/3: Hepatocellular carcinoma, fibrolamellar	Not recommended
65650422	2005	37	3	1	3	Blank(s)	Blank(s)	4	0	0	IIIB	1	2	1	2	3	8	1	Active follow-up	C22.0-Liver	8170/3: Hepatocellular carcinoma, NOS	Surgery performed
64528558	2005	26	2	1	3	Blank(s)	Blank(s)	3	0	0	IIIA	1	2	1	0	3	0	1	Active follow-up	C22.0-Liver	8170/3: Hepatocellular carcinoma, NOS	Not recommended
68535587	2010	39	1	1	1	T1	I	1	0	0	I	2	2	1	2	3	58	0	Active follow-up	C22.0-Liver	8170/3: Hepatocellular carcinoma, NOS	Surgery performed
22170508	2014	32	3	1	3	T3b	IIIB	3	0	0	IIIA	1	2	1	0	3	3	1	Active follow-up	C22.0-Liver	8170/3: Hepatocellular carcinoma, NOS	Not recommended
71448356	2014	28	1	2	1	T1	I	1	0	0	I	0	1	2	1	1	20	0	Active follow-up	C22.0-Liver	8170/3: Hepatocellular carcinoma, NOS	Surgery performed
43171963	2014	24	1	2	3	T2	II	2	0	0	II	0	2	1	0	2	19	0	Active follow-up	C22.0-Liver	8170/3: Hepatocellular carcinoma, NOS	Not recommended
5260856	2007	23	3	1	1	Blank(s)	Blank(s)	1	0	0	I	2	2	1	0	3	16	1	Active follow-up	C22.0-Liver	8170/3: Hepatocellular carcinoma, NOS	Not recommended
70005016	2012	21	1	1	3	T3a	IIIA	3	0	0	IIIA	0	1	1	0	3	9	1	Active follow-up	C22.0-Liver	8170/3: Hepatocellular carcinoma, NOS	Not recommended
51965902	2011	24	3	1	1	T2	II	2	0	0	II	2	2	1	1	2	47	0	Active follow-up	C22.0-Liver	8170/3: Hepatocellular carcinoma, NOS	Surgery performed
67079951	2008	28	2	1	2	Blank(s)	Blank(s)	3	0	1	IV	1	1	2	0	3	4	1	Active follow-up	C22.0-Liver	8170/3: Hepatocellular carcinoma, NOS	Not recommended
53081455	2015	24	2	2	3	T3a	IVB	3	0	1	IV	1	2	1	0	3	4	1	Active follow-up	C22.0-Liver	8170/3: Hepatocellular carcinoma, NOS	Not recommended
22072388	2006	30	3	2	2	Blank(s)	Blank(s)	1	0	0	I	2	2	1	1	3	19	1	Active follow-up	C22.0-Liver	8170/3: Hepatocellular carcinoma, NOS	Surgery performed
51880500	2009	36	2	1	2	Blank(s)	Blank(s)	3	1	1	IV	1	2	2	0	3	2	1	Active follow-up	C22.0-Liver	8170/3: Hepatocellular carcinoma, NOS	Not recommended
92740078	2010	36	1	2	1	T3b	IIIB	3	0	0	IIIA	1	2	3	0	3	8	1	Active follow-up	C22.0-Liver	8170/3: Hepatocellular carcinoma, NOS	Not recommended
64330198	2004	33	1	1	1	Blank(s)	Blank(s)	1	0	0	I	0	2	1	2	3	142	0	Active follow-up	C22.0-Liver	8170/3: Hepatocellular carcinoma, NOS	Surgery performed
35952873	2014	37	1	2	2	T1	IVA	1	1	0	IIIC	1	2	1	2	3	19	0	Active follow-up	C22.0-Liver	8171/3: Hepatocellular carcinoma, fibrolamellar	Surgery performed
93829657	2012	31	2	1	3	T1	I	1	0	0	I	1	2	1	0	2	38	0	Active follow-up	C22.0-Liver	8174/3: Hepatocellular carcinoma, clear cell type	Not recommended
6150507	2007	37	1	1	3	Blank(s)	Blank(s)	1	0	0	I	1	1	1	3	1	96	0	Active follow-up	C22.0-Liver	8170/3: Hepatocellular carcinoma, NOS	Surgery performed
99010097	2013	23	2	1	2	T2	IVB	2	0	1	IV	1	2	2	0	2	0	1	Active follow-up	C22.0-Liver	8170/3: Hepatocellular carcinoma, NOS	Not recommended
72630827	2014	27	1	1	1	T1	I	1	0	0	I	1	1	1	0	1	15	0	Active follow-up	C22.0-Liver	8170/3: Hepatocellular carcinoma, NOS	Not recommended
4482540	2005	28	3	1	1	Blank(s)	Blank(s)	3	0	1	IV	1	0	1	2	3	17	1	Active follow-up	C22.0-Liver	8170/3: Hepatocellular carcinoma, NOS	Surgery performed
71272534	2013	21	1	2	3	T1	I	1	0	0	I	0	2	1	0	3	27	0	Active follow-up	C22.0-Liver	8171/3: Hepatocellular carcinoma, fibrolamellar	Not recommended
96187985	2004	20	1	1	1	Blank(s)	Blank(s)	1	0	0	I	2	2	1	0	3	23	1	Active follow-up	C22.0-Liver	8170/3: Hepatocellular carcinoma, NOS	Not recommended
52099823	2012	39	2	1	2	T3a	IIIA	3	0	0	IIIA	1	2	2	0	3	13	1	Active follow-up	C22.0-Liver	8172/3: Hepatocellular carcinoma, scirrhous	Not recommended
40372347	2005	24	1	2	3	Blank(s)	Blank(s)	1	0	0	I	1	1	1	2	1	37	1	Active follow-up	C22.0-Liver	8170/3: Hepatocellular carcinoma, NOS	Surgery performed
93876629	2012	34	1	2	3	T1	I	1	0	0	I	0	2	1	0	1	44	0	Active follow-up	C22.0-Liver	8170/3: Hepatocellular carcinoma, NOS	Not recommended
26167681	2006	26	1	1	2	Blank(s)	Blank(s)	3	0	0	IIIA	2	2	1	1	3	13	1	Active follow-up	C22.0-Liver	8171/3: Hepatocellular carcinoma, fibrolamellar	Surgery performed
5381468	2009	38	3	1	3	Blank(s)	Blank(s)	1	0	0	I	1	2	1	0	3	1	1	Active follow-up	C22.0-Liver	8170/3: Hepatocellular carcinoma, NOS	Not recommended
44070840	2007	40	1	1	3	Blank(s)	Blank(s)	2	0	0	II	1	2	2	0	2	6	1	Active follow-up	C22.0-Liver	8170/3: Hepatocellular carcinoma, NOS	Not recommended
22096130	2009	30	3	1	3	Blank(s)	Blank(s)	2	1	1	IV	0	2	2	2	3	3	1	Active follow-up	C22.0-Liver	8171/3: Hepatocellular carcinoma, fibrolamellar	Surgery performed
33675841	2004	22	1	1	3	Blank(s)	Blank(s)	2	0	0	II	0	2	2	2	3	134	0	Active follow-up	C22.0-Liver	8171/3: Hepatocellular carcinoma, fibrolamellar	Surgery performed
80087711	2008	33	1	2	3	Blank(s)	Blank(s)	1	0	0	I	1	2	3	0	1	5	1	Active follow-up	C22.0-Liver	8170/3: Hepatocellular carcinoma, NOS	Not recommended
65748937	2006	34	1	1	3	Blank(s)	Blank(s)	1	1	0	IIIC	1	2	1	0	3	16	1	Active follow-up	C22.0-Liver	8170/3: Hepatocellular carcinoma, NOS	Not recommended
4518772	2006	39	1	1	3	Blank(s)	Blank(s)	2	0	0	II	0	2	1	3	2	116	0	Active follow-up	C22.0-Liver	8170/3: Hepatocellular carcinoma, NOS	Surgery performed
18460069	2005	24	1	1	1	Blank(s)	Blank(s)	1	0	0	I	2	2	3	2	3	124	0	Active follow-up	C22.0-Liver	8170/3: Hepatocellular carcinoma, NOS	Surgery performed
35986856	2014	37	3	1	3	T1	I	1	0	0	I	2	2	1	1	1	14	0	Active follow-up	C22.0-Liver	8170/3: Hepatocellular carcinoma, NOS	Surgery performed
34831354	2009	30	3	1	2	Blank(s)	Blank(s)	3	0	0	IIIA	1	2	2	2	3	7	1	Active follow-up	C22.0-Liver	8170/3: Hepatocellular carcinoma, NOS	Surgery performed
5338473	2009	35	1	2	1	Blank(s)	Blank(s)	2	0	0	II	2	2	1	2	2	73	0	Active follow-up	C22.0-Liver	8170/3: Hepatocellular carcinoma, NOS	Surgery performed
97227058	2008	26	1	1	3	Blank(s)	Blank(s)	1	0	0	I	0	2	1	2	3	84	0	Active follow-up	C22.0-Liver	8170/3: Hepatocellular carcinoma, NOS	Surgery performed
69949763	2012	39	1	1	1	T1	I	1	0	0	I	0	0	2	2	3	43	0	Active follow-up	C22.0-Liver	8170/3: Hepatocellular carcinoma, NOS	Surgery performed
34779931	2008	38	3	2	2	Blank(s)	Blank(s)	1	0	0	I	0	1	3	2	1	87	0	Active follow-up	C22.0-Liver	8170/3: Hepatocellular carcinoma, NOS	Surgery performed
63089736	2010	39	3	1	1	T4	IIIC	4	0	0	IIIB	1	0	2	2	3	6	1	Active follow-up	C22.0-Liver	8170/3: Hepatocellular carcinoma, NOS	Surgery performed
29131953	2008	26	1	1	3	Blank(s)	Blank(s)	1	0	1	IV	0	2	2	0	4	19	1	Active follow-up	C22.0-Liver	8171/3: Hepatocellular carcinoma, fibrolamellar	Not recommended
34671285	2006	37	3	1	1	Blank(s)	Blank(s)	2	0	0	II	0	1	1	3	2	117	0	Active follow-up	C22.0-Liver	8170/3: Hepatocellular carcinoma, NOS	Surgery performed
78149513	2004	25	1	1	3	Blank(s)	Blank(s)	1	0	0	I	2	2	1	0	4	28	1	Active follow-up	C22.0-Liver	8170/3: Hepatocellular carcinoma, NOS	Not recommended
99032227	2013	35	1	1	1	T4	IIIC	4	0	0	IIIB	1	2	2	0	3	8	1	Active follow-up	C22.0-Liver	8170/3: Hepatocellular carcinoma, NOS	Not recommended
71353247	2014	28	3	1	3	T3b	IIIB	3	0	0	IIIA	1	2	2	0	3	5	1	Active follow-up	C22.0-Liver	8170/3: Hepatocellular carcinoma, NOS	Not recommended
12064458	2011	37	1	1	3	T2	II	2	0	0	II	1	2	1	1	1	16	1	Active follow-up	C22.0-Liver	8170/3: Hepatocellular carcinoma, NOS	Surgery performed
29237306	2014	35	3	2	1	T3b	IIIB	3	0	0	IIIA	1	1	1	0	3	1	1	Active follow-up	C22.0-Liver	8170/3: Hepatocellular carcinoma, NOS	Not recommended, contraindicated due to other cond; autopsy only (1973-2002)
68589316	2010	39	3	1	2	T2	II	2	0	0	II	1	2	2	2	3	1	1	Active follow-up	C22.0-Liver	8170/3: Hepatocellular carcinoma, NOS	Surgery performed
70107690	2012	38	2	2	3	T1	I	1	0	0	I	0	2	1	0	2	41	0	Active follow-up	C22.0-Liver	8170/3: Hepatocellular carcinoma, NOS	Not recommended
4527909	2006	40	3	2	1	Blank(s)	Blank(s)	2	0	0	II	0	0	2	0	2	116	0	Active follow-up	C22.0-Liver	8170/3: Hepatocellular carcinoma, NOS	Not recommended
64292936	2004	38	3	1	1	Blank(s)	Blank(s)	4	0	0	IIIB	2	2	2	0	4	1	1	Active follow-up	C22.0-Liver	8170/3: Hepatocellular carcinoma, NOS	Not recommended
77059353	2013	18	1	2	2	T2	II	2	0	0	II	0	2	1	2	2	35	0	Active follow-up	C22.0-Liver	8171/3: Hepatocellular carcinoma, fibrolamellar	Surgery performed
68706530	2010	37	3	1	3	T3b	IIIB	3	0	0	IIIA	0	2	1	1	4	20	1	Active follow-up	C22.0-Liver	8170/3: Hepatocellular carcinoma, NOS	Surgery performed
65920165	2007	34	2	1	3	Blank(s)	Blank(s)	3	0	0	IIIA	1	2	1	0	4	0	0	Active follow-up	C22.0-Liver	8170/3: Hepatocellular carcinoma, NOS	Not recommended
49932595	2004	40	1	1	3	Blank(s)	Blank(s)	3	0	0	IIIA	1	2	2	0	3	4	1	Active follow-up	C22.0-Liver	8170/3: Hepatocellular carcinoma, NOS	Not recommended
72672486	2015	32	1	2	1	T3a	IIIA	3	0	0	IIIA	2	2	2	2	3	5	0	Active follow-up	C22.0-Liver	8170/3: Hepatocellular carcinoma, NOS	Surgery performed
29178504	2011	29	1	2	1	T1	I	1	0	0	I	1	0	3	0	3	1	1	Active follow-up	C22.0-Liver	8170/3: Hepatocellular carcinoma, NOS	Recommended but not performed, unknown reason
50921172	2007	31	1	2	3	Blank(s)	Blank(s)	3	1	0	IIIC	2	2	2	3	3	29	1	Active follow-up	C22.0-Liver	8171/3: Hepatocellular carcinoma, fibrolamellar	Surgery performed
41432633	2011	34	2	1	3	T3b	IVB	3	0	1	IV	1	2	1	0	4	17	0	Active follow-up	C22.0-Liver	8170/3: Hepatocellular carcinoma, NOS	Not recommended
12209704	2015	40	3	1	3	T3a	IIIA	3	0	0	IIIA	2	2	2	0	3	0	1	Active follow-up	C22.0-Liver	8170/3: Hepatocellular carcinoma, NOS	Not recommended
68678496	2011	29	1	1	1	T2	II	2	0	0	II	1	2	1	2	2	58	0	Active follow-up	C22.0-Liver	8170/3: Hepatocellular carcinoma, NOS	Surgery performed
68734425	2011	33	1	1	1	T2	II	2	0	0	II	0	0	2	2	1	33	0	Active follow-up	C22.0-Liver	8170/3: Hepatocellular carcinoma, NOS	Surgery performed
72639408	2015	30	1	1	1	T1	I	1	0	0	I	0	2	1	2	2	6	0	Active follow-up	C22.0-Liver	8170/3: Hepatocellular carcinoma, NOS	Surgery performed
51062280	2009	26	3	1	2	Blank(s)	Blank(s)	3	0	0	IIIA	1	2	1	0	3	2	1	Active follow-up	C22.0-Liver	8170/3: Hepatocellular carcinoma, NOS	Not recommended
68450339	2009	34	3	1	3	Blank(s)	Blank(s)	3	1	1	IV	1	2	2	0	3	0	1	Active follow-up	C22.0-Liver	8170/3: Hepatocellular carcinoma, NOS	Not recommended
34812768	2009	38	2	1	3	Blank(s)	Blank(s)	4	1	1	IV	1	1	1	0	3	33	1	Active follow-up	C22.0-Liver	8170/3: Hepatocellular carcinoma, NOS	Not recommended
69921372	2012	32	3	2	3	T3a	IVA	3	1	0	IIIC	1	2	1	0	3	13	1	Active follow-up	C22.0-Liver	8170/3: Hepatocellular carcinoma, NOS	Not recommended
4529251	2006	39	1	2	1	Blank(s)	Blank(s)	3	0	0	IIIA	2	2	1	0	3	12	1	Active follow-up	C22.0-Liver	8170/3: Hepatocellular carcinoma, NOS	Not recommended
72694874	2015	39	3	1	1	T1	I	1	0	0	I	1	2	1	2	3	4	0	Active follow-up	C22.0-Liver	8170/3: Hepatocellular carcinoma, NOS	Surgery performed
69976590	2012	39	3	1	2	T3a	IVB	3	0	1	IV	1	2	2	0	3	0	1	Active follow-up	C22.0-Liver	8170/3: Hepatocellular carcinoma, NOS	Not recommended
6157717	2013	38	3	1	3	T3b	IVB	3	0	1	IV	1	1	2	0	4	29	0	Active follow-up	C22.0-Liver	8170/3: Hepatocellular carcinoma, NOS	Not recommended
68454080	2009	21	1	1	1	Blank(s)	Blank(s)	3	0	0	IIIA	0	0	1	2	3	63	1	Active follow-up	C22.0-Liver	8171/3: Hepatocellular carcinoma, fibrolamellar	Surgery performed
18555614	2008	25	1	2	1	Blank(s)	Blank(s)	1	0	0	I	0	2	1	2	3	87	0	Active follow-up	C22.0-Liver	8170/3: Hepatocellular carcinoma, NOS	Surgery performed
29062829	2004	36	1	1	3	Blank(s)	Blank(s)	1	0	0	I	0	2	2	0	2	10	1	Active follow-up	C22.0-Liver	8170/3: Hepatocellular carcinoma, NOS	Recommended but not performed, unknown reason
51032499	2008	30	2	1	2	Blank(s)	Blank(s)	1	0	1	IV	1	2	2	0	3	0	1	Active follow-up	C22.0-Liver	8170/3: Hepatocellular carcinoma, NOS	Not recommended
41437017	2011	36	2	1	2	T4	IVB	4	0	1	IV	2	2	1	0	3	2	1	Active follow-up	C22.0-Liver	8170/3: Hepatocellular carcinoma, NOS	Not recommended
68538224	2010	33	3	2	1	T3a	IIIA	3	0	0	IIIA	1	2	2	0	3	26	1	Active follow-up	C22.0-Liver	8170/3: Hepatocellular carcinoma, NOS	Not recommended
11061092	2005	31	2	1	1	Blank(s)	Blank(s)	3	0	0	IIIA	1	2	2	0	4	12	1	Active follow-up	C22.0-Liver	8170/3: Hepatocellular carcinoma, NOS	Not recommended, contraindicated due to other cond; autopsy only (1973-2002)
18578110	2009	32	2	1	1	Blank(s)	Blank(s)	1	0	0	I	0	2	1	2	3	74	0	Active follow-up	C22.0-Liver	8171/3: Hepatocellular carcinoma, fibrolamellar	Surgery performed
97109975	2005	29	2	2	1	Blank(s)	Blank(s)	2	0	0	II	1	2	2	2	3	124	0	Active follow-up	C22.0-Liver	8170/3: Hepatocellular carcinoma, NOS	Surgery performed
98080099	2009	39	1	1	1	Blank(s)	Blank(s)	2	0	0	II	1	2	2	2	3	72	0	Active follow-up	C22.0-Liver	8171/3: Hepatocellular carcinoma, fibrolamellar	Surgery performed
52941324	2012	29	3	1	1	T1	I	1	0	0	I	1	2	1	2	3	5	1	Active follow-up	C22.0-Liver	8170/3: Hepatocellular carcinoma, NOS	Surgery performed
91412812	2006	21	1	2	1	Blank(s)	Blank(s)	3	0	0	IIIA	1	2	1	1	3	1	1	Active follow-up	C22.0-Liver	8170/3: Hepatocellular carcinoma, NOS	Surgery performed
50830654	2006	40	1	1	3	Blank(s)	Blank(s)	3	1	1	IV	1	2	1	0	3	1	1	Active follow-up	C22.0-Liver	8170/3: Hepatocellular carcinoma, NOS	Not recommended
26132721	2004	38	1	1	1	Blank(s)	Blank(s)	1	0	0	I	2	2	2	3	1	134	0	Active follow-up	C22.0-Liver	8170/3: Hepatocellular carcinoma, NOS	Surgery performed
49968611	2005	27	3	1	3	Blank(s)	Blank(s)	4	0	0	IIIB	1	2	1	2	3	15	1	Active follow-up	C22.0-Liver	8170/3: Hepatocellular carcinoma, NOS	Surgery performed
19866637	2015	37	2	1	3	T3b	IIIB	3	0	0	IIIA	1	0	1	0	3	0	1	Active follow-up	C22.0-Liver	8170/3: Hepatocellular carcinoma, NOS	Not recommended, contraindicated due to other cond; autopsy only (1973-2002)
70077119	2011	40	2	1	1	T1	I	1	0	0	I	0	2	2	0	2	50	0	Active follow-up	C22.0-Liver	8170/3: Hepatocellular carcinoma, NOS	Not recommended
68674697	2011	33	1	2	2	T2	II	2	0	0	II	2	2	1	2	3	59	0	Active follow-up	C22.0-Liver	8170/3: Hepatocellular carcinoma, NOS	Surgery performed
70136629	2013	36	2	1	3	T1	I	1	0	0	I	0	1	2	0	3	28	0	Active follow-up	C22.0-Liver	8170/3: Hepatocellular carcinoma, NOS	Not recommended
72771383	2015	33	1	1	3	T2	II	2	0	0	II	1	2	1	0	3	8	0	Active follow-up	C22.0-Liver	8170/3: Hepatocellular carcinoma, NOS	Not recommended
68536319	2010	40	3	2	2	T2	II	2	0	0	II	1	2	2	2	3	67	0	Active follow-up	C22.0-Liver	8170/3: Hepatocellular carcinoma, NOS	Surgery performed
76084649	2008	29	1	2	1	Blank(s)	Blank(s)	1	0	0	I	0	2	2	2	3	90	0	Active follow-up	C22.0-Liver	8170/3: Hepatocellular carcinoma, NOS	Surgery performed
38213803	2014	36	3	1	1	T3b	IIIB	3	0	0	IIIA	1	0	2	2	3	10	1	Active follow-up	C22.0-Liver	8170/3: Hepatocellular carcinoma, NOS	Surgery performed
79043475	2006	37	2	2	3	Blank(s)	Blank(s)	1	0	0	I	0	2	1	2	3	113	0	Active follow-up	C22.0-Liver	8170/3: Hepatocellular carcinoma, NOS	Surgery performed
81158408	2015	25	2	1	3	T3a	IVB	3	1	1	IV	2	2	1	0	3	1	1	Active follow-up	C22.0-Liver	8171/3: Hepatocellular carcinoma, fibrolamellar	Not recommended
71501087	2014	30	3	1	3	T3b	IVA	3	1	0	IIIC	1	2	2	0	3	2	1	Active follow-up	C22.0-Liver	8170/3: Hepatocellular carcinoma, NOS	Not recommended
65669622	2006	31	3	1	3	Blank(s)	Blank(s)	3	0	0	IIIA	1	2	2	0	3	1	1	Active follow-up	C22.0-Liver	8170/3: Hepatocellular carcinoma, NOS	Not recommended
76087734	2008	38	1	2	3	Blank(s)	Blank(s)	2	0	0	II	2	2	2	0	2	47	1	Active follow-up	C22.0-Liver	8170/3: Hepatocellular carcinoma, NOS	Not recommended
40373169	2004	40	2	1	1	Blank(s)	Blank(s)	1	0	0	I	0	2	2	2	2	1	1	Active follow-up	C22.0-Liver	8170/3: Hepatocellular carcinoma, NOS	Surgery performed
44091804	2008	35	3	1	1	Blank(s)	Blank(s)	2	0	0	II	1	2	1	2	3	6	1	Active follow-up	C22.0-Liver	8170/3: Hepatocellular carcinoma, NOS	Surgery performed
67035920	2007	33	3	1	3	Blank(s)	Blank(s)	1	0	0	I	1	1	1	0	3	0	1	Active follow-up	C22.0-Liver	8170/3: Hepatocellular carcinoma, NOS	Not recommended, contraindicated due to other cond; autopsy only (1973-2002)
12067914	2011	39	3	2	1	T2	II	2	0	0	II	1	0	2	0	3	50	0	Active follow-up	C22.0-Liver	8170/3: Hepatocellular carcinoma, NOS	Not recommended
67146142	2008	31	1	1	2	Blank(s)	Blank(s)	4	0	1	IV	1	2	2	2	3	5	1	Active follow-up	C22.0-Liver	8170/3: Hepatocellular carcinoma, NOS	Surgery performed
69953315	2012	26	1	1	1	T3a	IVA	3	1	0	IIIC	0	2	1	0	3	43	0	Active follow-up	C22.0-Liver	8171/3: Hepatocellular carcinoma, fibrolamellar	Not recommended
67288565	2009	29	1	1	2	Blank(s)	Blank(s)	3	0	1	IV	0	2	1	0	4	1	1	Active follow-up	C22.0-Liver	8170/3: Hepatocellular carcinoma, NOS	Not recommended
91390214	2005	39	2	1	3	Blank(s)	Blank(s)	3	0	0	IIIA	1	2	2	1	3	10	1	Active follow-up	C22.0-Liver	8170/3: Hepatocellular carcinoma, NOS	Surgery performed
54542982	2006	21	1	2	3	Blank(s)	Blank(s)	1	0	0	I	2	2	2	2	3	115	0	Active follow-up	C22.0-Liver	8171/3: Hepatocellular carcinoma, fibrolamellar	Surgery performed
11061161	2005	35	1	1	3	Blank(s)	Blank(s)	1	0	0	I	1	2	2	0	3	14	1	Active follow-up	C22.0-Liver	8170/3: Hepatocellular carcinoma, NOS	Not recommended, contraindicated due to other cond; autopsy only (1973-2002)
44197432	2012	40	2	1	3	T3b	IVB	3	0	1	IV	1	1	1	0	4	0	1	Active follow-up	C22.0-Liver	8170/3: Hepatocellular carcinoma, NOS	Not recommended
77013842	2011	35	1	2	3	T1	I	1	0	0	I	0	2	2	1	2	7	1	Active follow-up	C22.0-Liver	8170/3: Hepatocellular carcinoma, NOS	Surgery performed
70026922	2012	28	3	1	1	T2	II	2	0	0	II	1	1	1	0	2	1	1	Active follow-up	C22.0-Liver	8170/3: Hepatocellular carcinoma, NOS	Not recommended
79182001	2006	29	2	1	3	Blank(s)	Blank(s)	1	0	0	I	2	2	2	0	3	10	1	Active follow-up	C22.0-Liver	8170/3: Hepatocellular carcinoma, NOS	Recommended but not performed, unknown reason
4422194	2004	35	3	1	2	Blank(s)	Blank(s)	2	0	0	II	1	2	1	2	2	59	1	Active follow-up	C22.0-Liver	8170/3: Hepatocellular carcinoma, NOS	Surgery performed
50898753	2015	40	3	1	2	T2	II	2	0	0	II	1	0	2	2	3	4	0	Active follow-up	C22.0-Liver	8170/3: Hepatocellular carcinoma, NOS	Surgery performed
41405234	2010	24	2	1	3	T3b	IIIB	3	0	0	IIIA	1	2	1	0	3	22	0	Active follow-up	C22.0-Liver	8170/3: Hepatocellular carcinoma, NOS	Not recommended
38172764	2012	24	1	2	1	T1	I	1	0	0	I	0	0	1	2	4	29	0	Active follow-up	C22.0-Liver	8170/3: Hepatocellular carcinoma, NOS	Surgery performed
41379632	2007	36	2	1	3	Blank(s)	Blank(s)	2	0	0	II	1	1	1	0	2	20	1	Active follow-up	C22.0-Liver	8170/3: Hepatocellular carcinoma, NOS	Not recommended
38188346	2012	28	3	1	3	T3a	IVB	3	0	1	IV	1	0	2	0	3	4	1	Active follow-up	C22.0-Liver	8171/3: Hepatocellular carcinoma, fibrolamellar	Not recommended
77117741	2013	38	1	2	1	T1	I	1	0	0	I	1	2	2	3	1	26	0	Active follow-up	C22.0-Liver	8170/3: Hepatocellular carcinoma, NOS	Surgery performed
41478730	2012	21	2	2	3	T4	IVB	4	1	1	IV	2	2	1	0	4	33	1	Active follow-up	C22.0-Liver	8171/3: Hepatocellular carcinoma, fibrolamellar	Not recommended, contraindicated due to other cond; autopsy only (1973-2002)
70039782	2012	40	1	1	1	T3a	IIIA	3	0	0	IIIA	0	1	1	2	3	14	1	Active follow-up	C22.0-Liver	8170/3: Hepatocellular carcinoma, NOS	Surgery performed
92668092	2009	24	2	1	3	Blank(s)	Blank(s)	3	0	0	IIIA	0	2	1	0	3	38	1	Active follow-up	C22.0-Liver	8171/3: Hepatocellular carcinoma, fibrolamellar	Recommended but not performed, unknown reason
72901159	2015	19	1	2	1	T1	I	1	0	0	I	2	0	1	2	3	0	0	Active follow-up	C22.0-Liver	8171/3: Hepatocellular carcinoma, fibrolamellar	Surgery performed
4528104	2006	20	1	1	1	Blank(s)	Blank(s)	3	0	0	IIIA	0	0	1	2	3	29	1	Active follow-up	C22.0-Liver	8170/3: Hepatocellular carcinoma, NOS	Surgery performed
29106696	2007	30	3	1	3	Blank(s)	Blank(s)	4	0	0	IIIB	1	2	2	0	3	14	1	Active follow-up	C22.0-Liver	8170/3: Hepatocellular carcinoma, NOS	Not recommended
53071346	2015	31	3	1	1	T1	I	1	0	0	I	2	0	2	2	1	9	0	Active follow-up	C22.0-Liver	8170/3: Hepatocellular carcinoma, NOS	Surgery performed
94856377	2014	32	3	1	3	T3b	IVA	3	1	0	IIIC	1	2	2	0	3	3	1	Active follow-up	C22.0-Liver	8170/3: Hepatocellular carcinoma, NOS	Not recommended
70147730	2010	26	2	1	3	T3b	IIIB	3	0	0	IIIA	1	2	1	1	2	9	1	Active follow-up	C22.0-Liver	8170/3: Hepatocellular carcinoma, NOS	Surgery performed
71313549	2013	40	3	1	1	T2	IVB	2	0	1	IV	1	0	2	2	2	24	0	Active follow-up	C22.0-Liver	8170/3: Hepatocellular carcinoma, NOS	Surgery performed
76131137	2009	20	1	2	1	Blank(s)	Blank(s)	3	0	0	IIIA	2	2	1	2	3	54	0	Active follow-up	C22.0-Liver	8170/3: Hepatocellular carcinoma, NOS	Surgery performed
44073811	2007	35	3	1	2	Blank(s)	Blank(s)	3	0	0	IIIA	1	2	2	2	3	3	1	Active follow-up	C22.0-Liver	8170/3: Hepatocellular carcinoma, NOS	Surgery performed
6261776	2015	34	1	2	1	T1	I	1	0	0	I	0	2	1	2	3	8	0	Active follow-up	C22.0-Liver	8170/3: Hepatocellular carcinoma, NOS	Surgery performed
49984020	2005	39	1	1	1	Blank(s)	Blank(s)	1	0	0	I	2	2	1	2	3	21	1	Active follow-up	C22.0-Liver	8170/3: Hepatocellular carcinoma, NOS	Surgery performed
5368640	2010	35	3	1	1	T1	I	1	0	0	I	1	0	2	2	1	34	1	Active follow-up	C22.0-Liver	8170/3: Hepatocellular carcinoma, NOS	Surgery performed
69847828	2011	31	1	1	3	T1	I	1	0	0	I	1	2	1	0	4	0	1	Active follow-up	C22.0-Liver	8170/3: Hepatocellular carcinoma, NOS	Not recommended
18597449	2009	38	1	1	3	Blank(s)	Blank(s)	1	0	1	IV	1	2	2	0	4	5	1	Active follow-up	C22.0-Liver	8170/3: Hepatocellular carcinoma, NOS	Not recommended
50997064	2008	30	1	1	2	Blank(s)	Blank(s)	1	0	0	I	1	2	1	3	2	20	1	Active follow-up	C22.0-Liver	8170/3: Hepatocellular carcinoma, NOS	Surgery performed
44069375	2006	40	3	1	3	Blank(s)	Blank(s)	1	0	0	I	1	1	2	0	3	28	1	Active follow-up	C22.0-Liver	8170/3: Hepatocellular carcinoma, NOS	Not recommended
38005410	2006	33	1	1	3	Blank(s)	Blank(s)	3	1	1	IV	2	2	2	2	3	41	1	Active follow-up	C22.0-Liver	8171/3: Hepatocellular carcinoma, fibrolamellar	Surgery performed
81189687	2015	27	1	1	3	T1	I	1	0	0	I	1	2	1	3	2	3	0	Active follow-up	C22.0-Liver	8170/3: Hepatocellular carcinoma, NOS	Surgery performed
71255083	2013	22	1	1	3	T3b	IVA	3	1	0	IIIC	0	2	1	2	3	14	0	Active follow-up	C22.0-Liver	8171/3: Hepatocellular carcinoma, fibrolamellar	Surgery performed
81050857	2012	38	2	2	1	T1	I	1	0	0	I	0	2	1	2	3	45	0	Active follow-up	C22.0-Liver	8170/3: Hepatocellular carcinoma, NOS	Surgery performed
76027451	2005	35	1	1	1	Blank(s)	Blank(s)	1	0	0	I	1	1	2	3	1	8	1	Active follow-up	C22.0-Liver	8170/3: Hepatocellular carcinoma, NOS	Surgery performed
27183690	2014	28	1	1	3	T3b	IIIB	3	0	0	IIIA	0	2	1	0	3	14	0	Active follow-up	C22.0-Liver	8170/3: Hepatocellular carcinoma, NOS	Not recommended
34768029	2008	21	1	1	1	Blank(s)	Blank(s)	1	0	0	I	2	0	1	2	3	54	0	Active follow-up	C22.0-Liver	8170/3: Hepatocellular carcinoma, NOS	Surgery performed
68521896	2009	21	1	2	3	Blank(s)	Blank(s)	1	0	0	I	0	2	1	1	2	72	0	Active follow-up	C22.0-Liver	8170/3: Hepatocellular carcinoma, NOS	Surgery performed
26228515	2008	32	1	2	2	Blank(s)	Blank(s)	3	0	0	IIIA	1	2	2	2	3	4	1	Active follow-up	C22.0-Liver	8170/3: Hepatocellular carcinoma, NOS	Surgery performed
98170672	2011	34	2	2	2	T2	II	2	0	0	II	1	1	1	3	2	23	1	Active follow-up	C22.0-Liver	8170/3: Hepatocellular carcinoma, NOS	Surgery performed
67065567	2007	19	1	1	1	Blank(s)	Blank(s)	1	0	0	I	0	0	1	2	3	103	0	Active follow-up	C22.0-Liver	8171/3: Hepatocellular carcinoma, fibrolamellar	Surgery performed
97193737	2008	26	2	1	1	Blank(s)	Blank(s)	4	0	0	IIIB	1	2	1	0	3	11	1	Active follow-up	C22.0-Liver	8172/3: Hepatocellular carcinoma, scirrhous	Not recommended
27251847	2015	19	1	1	3	T3a	IIIA	3	0	0	IIIA	1	1	1	0	3	0	1	Active follow-up	C22.0-Liver	8170/3: Hepatocellular carcinoma, NOS	Not recommended
97124558	2007	26	2	2	2	Blank(s)	Blank(s)	4	0	0	IIIB	1	0	2	2	3	2	1	Active follow-up	C22.0-Liver	8170/3: Hepatocellular carcinoma, NOS	Surgery performed
91530707	2006	20	2	1	3	Blank(s)	Blank(s)	3	0	0	IIIA	2	2	1	2	3	41	1	Active follow-up	C22.0-Liver	8171/3: Hepatocellular carcinoma, fibrolamellar	Surgery performed
97194583	2008	27	1	2	3	Blank(s)	Blank(s)	1	0	0	I	2	2	2	2	4	87	0	Active follow-up	C22.0-Liver	8171/3: Hepatocellular carcinoma, fibrolamellar	Surgery performed
49883806	2004	28	3	2	2	Blank(s)	Blank(s)	3	0	0	IIIA	1	2	2	2	3	139	0	Active follow-up	C22.0-Liver	8170/3: Hepatocellular carcinoma, NOS	Surgery performed
4537867	2006	39	1	1	1	Blank(s)	Blank(s)	1	0	0	I	0	2	1	2	2	109	0	Active follow-up	C22.0-Liver	8170/3: Hepatocellular carcinoma, NOS	Surgery performed
5354737	2010	39	3	1	3	T3b	IVB	3	0	1	IV	1	0	2	0	3	1	1	Active follow-up	C22.0-Liver	8170/3: Hepatocellular carcinoma, NOS	Not recommended
6284403	2015	37	3	2	2	T1	I	1	0	0	I	1	0	2	2	2	2	0	Active follow-up	C22.0-Liver	8170/3: Hepatocellular carcinoma, NOS	Surgery performed
35889136	2012	40	3	1	1	T3a	IVB	3	0	1	IV	1	2	2	0	3	3	1	Active follow-up	C22.0-Liver	8170/3: Hepatocellular carcinoma, NOS	Not recommended
33654499	2004	40	1	1	3	Blank(s)	Blank(s)	2	0	0	II	2	2	1	0	2	3	1	Active follow-up	C22.0-Liver	8170/3: Hepatocellular carcinoma, NOS	Not recommended
53044829	2014	30	1	2	3	T1	I	1	0	0	I	1	2	1	0	2	13	1	Active follow-up	C22.0-Liver	8170/3: Hepatocellular carcinoma, NOS	Not recommended
36025485	2015	40	3	1	1	T3a	IIIA	3	0	0	IIIA	2	2	3	0	3	2	0	Active follow-up	C22.0-Liver	8170/3: Hepatocellular carcinoma, NOS	Not recommended
70073518	2012	28	1	1	3	T1	I	1	0	0	I	0	1	1	0	3	37	0	Active follow-up	C22.0-Liver	8170/3: Hepatocellular carcinoma, NOS	Not recommended
41481727	2012	38	1	2	3	T3a	IIIA	3	0	0	IIIA	1	2	2	0	3	36	0	Active follow-up	C22.0-Liver	8170/3: Hepatocellular carcinoma, NOS	Not recommended, contraindicated due to other cond; autopsy only (1973-2002)
79118861	2006	37	3	1	3	Blank(s)	Blank(s)	3	0	0	IIIA	2	2	3	0	3	1	1	Active follow-up	C22.0-Liver	8170/3: Hepatocellular carcinoma, NOS	Not recommended
		32.7946															28.3267
		6.23031															35.338
